# Supplementary material for: 3-({[(1-Phenyl­eth­yl)sulfan­yl]methane­thio­yl}sulfan­yl)propanoic acid
Source: Acta Crystallogr Sect E Struct Rep Online. 2011 Nov 19;67(Pt 12):o3352. doi: 10.1107/S1600536811046873 (PMC3238997; doi:10.1107/S1600536811046873)
Supplement: Supplementary file 1 [file e-67-o3352-sup1.cif]

##############################################################################
#                                                                            #
# This CIF contains the data in a paper accepted for publication in          #
# Acta Crystallographica Section E. It conforms to the requirements of       #
# Notes for Authors for Acta Crystallographica Section E, and has been       #
# peer reviewed under the auspices of the IUCr Commission on Journals.       #
#                                                                            #
# Full details of the Crystallographic Information File format               #
# are given in the paper "The Crystallographic Information File (CIF):       #
# a New Standard Archive File for Crystallography" by S. R. Hall, F. H.      #
# Allen and I. D. Brown [Acta Cryst. (1991), A47, 655-685].                  #
#                                                                            #
# The current version of the core CIF dictionary is obtainable from          #
# ftp://ftp.iucr.org/pub/cif_core.dic.                                       #
#                                                                            #
# Software is freely available for graphical display of the structure(s)     #
# in this CIF. For information consult the CIF software page                 #
# http://www.iucr.org/resources/cif/software.                                #
#                                                                            #
# This file may be used for bona fide research purposes within the           #
# scientific community so long as proper attribution is given to the journal # 
# article from which it was obtained.                                        #
#                                                                            #
##############################################################################
data_global
_audit_creation_method     'SHELXL-97'
_journal_data_validation_number     ?
_journal_date_recd_electronic     2011-10-27
_journal_date_accepted     2011-11-07
_journal_name_full     'Acta Crystallographica, Section E'
_journal_year     2011
_journal_volume     67
_journal_issue     12
_journal_page_first     o3352
_journal_page_last     o3352
_journal_paper_category     QO
_journal_coeditor_code     HB6480
_publ_contact_author_name     'R.Dhamodharan'
_publ_contact_author_address
;
Department of Chemistry
Indian Institute of Technology Madras
Chennai 600 036, India
;
_publ_contact_author_email     damo@iitm.ac.in
_publ_contact_author_fax     '  '
_publ_contact_author_phone     '+91-44-2257-4204 '
_publ_section_title
;
3-({[(1-Phenylethyl)sulfanyl]methanethioyl}sulfanyl)propanoic acid
;
loop_
    _publ_author_name
    _publ_author_address
    'M. Kannan'
;
Department of Chemistry
IIT Madras, Chennai
Tamil Nadu
India
;
    'V. Ramkumar'
;
Department of Chemistry
IIT Madras, Chennai
Tamil Nadu
India
;
    'R. Dhamodharan'
;
Department of Chemistry
IIT Madras, Chennai
Tamil Nadu
India
;
_publ_section_synopsis     .
data_I
_audit_creation_method     SHELXL-97
_chemical_name_systematic
;
3-({[(1-Phenylethyl)sulfanyl]methanethioyl}sulfanyl)propanoic acid
;
_chemical_name_common     ?
_chemical_formula_moiety     'C12 H14 O2 S3'
_chemical_formula_sum     'C12 H14 O2 S3'
_chemical_formula_iupac     'C12 H14 O2 S3'
_chemical_formula_weight     286.41
_chemical_melting_point     ?
_symmetry_cell_setting     monoclinic
_symmetry_space_group_name_H-M     'P 21/c'
_symmetry_space_group_name_Hall     '-P 2ybc'
loop_
    _symmetry_equiv_pos_as_xyz
    'x, y, z'
    '-x, y+1/2, -z+1/2'
    '-x, -y, -z'
    'x, -y-1/2, z-1/2'
_cell_length_a     13.6280(8)
_cell_length_b     10.2908(5)
_cell_length_c     10.7299(5)
_cell_angle_alpha     90.00
_cell_angle_beta     113.039(2)
_cell_angle_gamma     90.00
_cell_volume     1384.77(12)
_cell_formula_units_Z     4
_cell_measurement_reflns_used     4284
_cell_measurement_theta_min     2.56
_cell_measurement_theta_max     27.23
_cell_measurement_temperature     298(2)
_exptl_crystal_description     block
_exptl_crystal_colour     'light yellow'
_exptl_crystal_size_max     0.42
_exptl_crystal_size_mid     0.28
_exptl_crystal_size_min     0.22
_exptl_crystal_density_diffrn     1.374
_exptl_crystal_density_meas     ?
_exptl_crystal_density_method     'not measured'
_exptl_crystal_F_000     600
_exptl_absorpt_coefficient_mu     0.522
_exptl_absorpt_correction_type     multi-scan
_exptl_absorpt_process_details     '(SADABS; Bruker, 2004)'
_exptl_absorpt_correction_T_min     0.8105
_exptl_absorpt_correction_T_max     0.8938
_exptl_special_details     ?
_diffrn_ambient_temperature     298(2)
_diffrn_radiation_type     MoK\a
_diffrn_radiation_wavelength     0.71073
_diffrn_radiation_source     'fine-focus sealed tube'
_diffrn_radiation_monochromator     graphite
_diffrn_measurement_device_type     'Bruker APEXII CCD area-detector'
_diffrn_measurement_method     'phi and omega scans'
_diffrn_detector_area_resol_mean     ?
_diffrn_reflns_number     9109
_diffrn_reflns_av_R_equivalents     0.0172
_diffrn_reflns_av_sigmaI/netI     0.0222
_diffrn_reflns_theta_min     2.56
_diffrn_reflns_theta_max     28.49
_diffrn_reflns_theta_full     25.00
_diffrn_measured_fraction_theta_max     0.862
_diffrn_measured_fraction_theta_full     0.938
_diffrn_reflns_limit_h_min     -17
_diffrn_reflns_limit_h_max     18
_diffrn_reflns_limit_k_min     -12
_diffrn_reflns_limit_k_max     12
_diffrn_reflns_limit_l_min     -14
_diffrn_reflns_limit_l_max     12
_diffrn_standards_number     ?
_diffrn_standards_interval_count     ?
_diffrn_standards_interval_time     ?
_diffrn_standards_decay_%     ?
_refine_special_details
;
Refinement of <i>F</i>^2^ against ALL reflections. The weighted <i>R</i>-factor
<i>wR</i> and
goodness of fit <i>S</i> are based on <i>F</i>^2^, conventional
<i>R</i>-factors <i>R</i> are based
on <i>F</i>, with <i>F</i> set to zero for negative <i>F</i>^2^. The threshold
expression of
<i>F</i>^2^ > \s(<i>F</i>^2^) is used only for calculating <i>R</i>-factors(gt)
<i>etc</i>. and is
not relevant to the choice of reflections for refinement. <i>R</i>-factors
based
on <i>F</i>^2^ are statistically about twice as large as those based on
<i>F</i>, and <i>R</i>-
factors based on ALL data will be even larger.
;
_reflns_number_total     3020
_reflns_number_gt     2224
_reflns_threshold_expression     I>2\s(I)
_refine_ls_structure_factor_coef     Fsqd
_refine_ls_matrix_type     full
_refine_ls_R_factor_all     0.0552
_refine_ls_R_factor_gt     0.0359
_refine_ls_wR_factor_gt     0.0836
_refine_ls_wR_factor_ref     0.0948
_refine_ls_goodness_of_fit_ref     1.029
_refine_ls_restrained_S_all     1.029
_refine_ls_number_reflns     3020
_refine_ls_number_parameters     159
_refine_ls_number_restraints     0
_refine_ls_hydrogen_treatment     mixed
_refine_ls_weighting_scheme     calc
_refine_ls_weighting_details
         'calc w=1/[\s^2^(Fo^2^)+(0.0372P)^2^+0.5628P] where P=(Fo^2^+2Fc^2^)/3'
_atom_sites_solution_hydrogens     geom
_atom_sites_solution_primary     direct
_atom_sites_solution_secondary     difmap
_refine_ls_shift/su_max     0.001
_refine_ls_shift/su_mean     0.000
_refine_diff_density_max     0.319
_refine_diff_density_min     -0.265
_refine_ls_extinction_method     none
_refine_ls_extinction_coef     ?
loop_
    _atom_type_symbol
    _atom_type_description
    _atom_type_scat_dispersion_real
    _atom_type_scat_dispersion_imag
    _atom_type_scat_source
    'C' 'C' 0.0033 0.0016
                         'International Tables Vol C Tables 4.2.6.8 and 6.1.1.4'
    'H' 'H' 0.0000 0.0000
                         'International Tables Vol C Tables 4.2.6.8 and 6.1.1.4'
    'S' 'S' 0.1246 0.1234
                         'International Tables Vol C Tables 4.2.6.8 and 6.1.1.4'
    'O' 'O' 0.0106 0.0060
                         'International Tables Vol C Tables 4.2.6.8 and 6.1.1.4'
_computing_data_collection     'APEX2 (Bruker, 2004)'
_computing_cell_refinement     'SAINT-Plus (Bruker, 2004)'
_computing_data_reduction     'SAINT-Plus (Bruker, 2004)'
_computing_structure_solution     'SHELXS97 (Sheldrick, 2008)'
_computing_structure_refinement     'SHELXL97 (Sheldrick, 2008)'
_computing_molecular_graphics     'ORTEP-3 (Farrugia, 1997)'
_computing_publication_material     'SHELXL97 (Sheldrick, 2008)'
loop_
    _atom_site_type_symbol
    _atom_site_label
    _atom_site_fract_x
    _atom_site_fract_y
    _atom_site_fract_z
    _atom_site_U_iso_or_equiv
    _atom_site_adp_type
    _atom_site_calc_flag
    _atom_site_refinement_flags
    _atom_site_occupancy
    _atom_site_symmetry_multiplicity
    _atom_site_disorder_assembly
    _atom_site_disorder_group
    C C1 0.34830(19) 0.5248(2) 0.1937(3) 0.0664(6) Uani d . 1 1 . .
    H H1 0.3225 0.5785 0.1180 0.080 Uiso calc R 1 1 . .
    C C2 0.4227(2) 0.4306(3) 0.2022(4) 0.0874(9) Uani d . 1 1 . .
    H H2 0.4469 0.4216 0.1328 0.105 Uiso calc R 1 1 . .
    C C3 0.4606(2) 0.3509(3) 0.3116(4) 0.0948(11) Uani d . 1 1 . .
    H H3 0.5103 0.2870 0.3168 0.114 Uiso calc R 1 1 . .
    C C4 0.4260(2) 0.3645(3) 0.4129(4) 0.0912(10) Uani d . 1 1 . .
    H H4 0.4519 0.3095 0.4875 0.109 Uiso calc R 1 1 . .
    C C5 0.3523(2) 0.4598(2) 0.4070(3) 0.0684(6) Uani d . 1 1 . .
    H H5 0.3302 0.4692 0.4783 0.082 Uiso calc R 1 1 . .
    C C6 0.31156(16) 0.54066(18) 0.2959(2) 0.0492(5) Uani d . 1 1 . .
    C C7 0.23156(16) 0.64611(17) 0.2845(2) 0.0477(5) Uani d . 1 1 . .
    H H7 0.1806 0.6504 0.1901 0.057 Uiso calc R 1 1 . .
    C C8 0.1697(2) 0.6301(3) 0.3737(3) 0.0832(8) Uani d . 1 1 . .
    H H8A 0.1330 0.5482 0.3546 0.125 Uiso calc R 1 1 . .
    H H8B 0.1187 0.6993 0.3559 0.125 Uiso calc R 1 1 . .
    H H8C 0.2180 0.6327 0.4671 0.125 Uiso calc R 1 1 . .
    C C9 0.21603(15) 0.91964(17) 0.24871(19) 0.0421(4) Uani d . 1 1 . .
    C C10 0.18484(18) 1.18835(19) 0.2244(2) 0.0553(5) Uani d . 1 1 . .
    H H10A 0.1186 1.1527 0.2231 0.066 Uiso calc R 1 1 . .
    H H10B 0.2046 1.2608 0.2872 0.066 Uiso calc R 1 1 . .
    C C11 0.16642(16) 1.23796(18) 0.0855(2) 0.0479(5) Uani d . 1 1 . .
    H H11A 0.2342 1.2624 0.0825 0.057 Uiso calc R 1 1 . .
    H H11B 0.1359 1.1692 0.0199 0.057 Uiso calc R 1 1 . .
    C C12 0.09317(15) 1.35291(18) 0.0482(2) 0.0444(4) Uani d . 1 1 . .
    O O1 0.04244(14) 1.38506(15) 0.11389(17) 0.0706(5) Uani d . 1 1 . .
    O O2 0.08929(15) 1.41368(17) -0.05809(18) 0.0708(5) Uani d . 1 1 . .
    S S1 0.30835(4) 0.79721(5) 0.32472(6) 0.05737(18) Uani d . 1 1 . .
    S S2 0.09018(4) 0.90297(6) 0.15929(6) 0.06006(18) Uani d . 1 1 . .
    S S3 0.28670(5) 1.06576(5) 0.28523(7) 0.06266(19) Uani d . 1 1 . .
    H H1O 0.051(3) 1.477(3) -0.073(3) 0.111(12) Uiso d . 1 1 . .
loop_
    _atom_site_aniso_label
    _atom_site_aniso_U_11
    _atom_site_aniso_U_22
    _atom_site_aniso_U_33
    _atom_site_aniso_U_12
    _atom_site_aniso_U_13
    _atom_site_aniso_U_23
    C1 0.0664(15) 0.0545(13) 0.0817(17) 0.0057(11) 0.0326(13) -0.0060(12)
    C2 0.0686(18) 0.0723(18) 0.125(3) 0.0037(14) 0.0424(18) -0.0282(18)
    C3 0.0550(17) 0.0490(15) 0.163(3) 0.0051(12) 0.023(2) -0.0112(18)
    C4 0.0649(18) 0.0499(15) 0.127(3) -0.0007(13) 0.0035(18) 0.0247(16)
    C5 0.0650(15) 0.0477(13) 0.0813(17) -0.0060(11) 0.0166(13) 0.0118(12)
    C6 0.0460(12) 0.0316(10) 0.0666(14) -0.0063(8) 0.0182(10) -0.0023(9)
    C7 0.0498(12) 0.0357(10) 0.0610(13) -0.0039(8) 0.0256(10) 0.0005(9)
    C8 0.098(2) 0.0674(16) 0.115(2) 0.0002(15) 0.0750(19) 0.0082(15)
    C9 0.0449(11) 0.0387(10) 0.0425(11) 0.0042(8) 0.0170(9) 0.0011(8)
    C10 0.0641(14) 0.0361(10) 0.0645(14) 0.0124(9) 0.0240(11) 0.0065(9)
    C11 0.0471(11) 0.0399(10) 0.0585(13) 0.0088(8) 0.0228(10) 0.0041(9)
    C12 0.0457(11) 0.0380(10) 0.0515(12) 0.0057(8) 0.0214(10) 0.0048(8)
    O1 0.0899(12) 0.0649(10) 0.0778(11) 0.0397(9) 0.0553(10) 0.0286(8)
    O2 0.0879(13) 0.0675(11) 0.0748(12) 0.0384(10) 0.0510(10) 0.0314(9)
    S1 0.0441(3) 0.0327(3) 0.0829(4) 0.0021(2) 0.0114(3) 0.0055(2)
    S2 0.0411(3) 0.0620(3) 0.0680(4) 0.0046(2) 0.0115(3) -0.0083(3)
    S3 0.0507(3) 0.0354(3) 0.0857(5) 0.0032(2) 0.0092(3) 0.0112(3)
_geom_special_details
;
All e.s.d.'s (except the e.s.d. in the dihedral angle between two l.s. planes)
are estimated using the full covariance matrix. The cell e.s.d.'s are taken
into account individually in the estimation of e.s.d.'s in distances, angles
and torsion angles; correlations between e.s.d.'s in cell parameters are only
used when they are defined by crystal symmetry. An approximate (isotropic)
treatment of cell e.s.d.'s is used for estimating e.s.d.'s involving l.s.
planes.
;
loop_
    _geom_bond_atom_site_label_1
    _geom_bond_atom_site_label_2
    _geom_bond_site_symmetry_2
    _geom_bond_distance
    _geom_bond_publ_flag
    C1 C2 . 1.380(3) ?
    C1 C6 . 1.383(3) ?
    C1 H1 . 0.9300 ?
    C2 C3 . 1.357(5) ?
    C2 H2 . 0.9300 ?
    C3 C4 . 1.351(5) ?
    C3 H3 . 0.9300 ?
    C4 C5 . 1.388(4) ?
    C4 H4 . 0.9300 ?
    C5 C6 . 1.380(3) ?
    C5 H5 . 0.9300 ?
    C6 C7 . 1.509(3) ?
    C7 C8 . 1.512(3) ?
    C7 S1 . 1.8291(19) ?
    C7 H7 . 0.9800 ?
    C8 H8A . 0.9600 ?
    C8 H8B . 0.9600 ?
    C8 H8C . 0.9600 ?
    C9 S2 . 1.614(2) ?
    C9 S1 . 1.7415(19) ?
    C9 S3 . 1.7455(19) ?
    C10 C11 . 1.500(3) ?
    C10 S3 . 1.799(2) ?
    C10 H10A . 0.9700 ?
    C10 H10B . 0.9700 ?
    C11 C12 . 1.498(2) ?
    C11 H11A . 0.9700 ?
    C11 H11B . 0.9700 ?
    C12 O1 . 1.211(2) ?
    C12 O2 . 1.283(2) ?
    O2 H1O . 0.81(3) ?
loop_
    _geom_angle_atom_site_label_1
    _geom_angle_atom_site_label_2
    _geom_angle_atom_site_label_3
    _geom_angle_site_symmetry_1
    _geom_angle_site_symmetry_3
    _geom_angle
    _geom_angle_publ_flag
    C2 C1 C6 . . 121.0(3) ?
    C2 C1 H1 . . 119.5 ?
    C6 C1 H1 . . 119.5 ?
    C3 C2 C1 . . 120.2(3) ?
    C3 C2 H2 . . 119.9 ?
    C1 C2 H2 . . 119.9 ?
    C4 C3 C2 . . 119.9(3) ?
    C4 C3 H3 . . 120.0 ?
    C2 C3 H3 . . 120.0 ?
    C3 C4 C5 . . 120.8(3) ?
    C3 C4 H4 . . 119.6 ?
    C5 C4 H4 . . 119.6 ?
    C6 C5 C4 . . 120.3(3) ?
    C6 C5 H5 . . 119.9 ?
    C4 C5 H5 . . 119.9 ?
    C5 C6 C1 . . 117.8(2) ?
    C5 C6 C7 . . 122.5(2) ?
    C1 C6 C7 . . 119.66(19) ?
    C6 C7 C8 . . 115.77(18) ?
    C6 C7 S1 . . 105.29(13) ?
    C8 C7 S1 . . 110.65(16) ?
    C6 C7 H7 . . 108.3 ?
    C8 C7 H7 . . 108.3 ?
    S1 C7 H7 . . 108.3 ?
    C7 C8 H8A . . 109.5 ?
    C7 C8 H8B . . 109.5 ?
    H8A C8 H8B . . 109.5 ?
    C7 C8 H8C . . 109.5 ?
    H8A C8 H8C . . 109.5 ?
    H8B C8 H8C . . 109.5 ?
    S2 C9 S1 . . 127.34(11) ?
    S2 C9 S3 . . 126.14(11) ?
    S1 C9 S3 . . 106.51(11) ?
    C11 C10 S3 . . 113.87(14) ?
    C11 C10 H10A . . 108.8 ?
    S3 C10 H10A . . 108.8 ?
    C11 C10 H10B . . 108.8 ?
    S3 C10 H10B . . 108.8 ?
    H10A C10 H10B . . 107.7 ?
    C12 C11 C10 . . 111.69(16) ?
    C12 C11 H11A . . 109.3 ?
    C10 C11 H11A . . 109.3 ?
    C12 C11 H11B . . 109.3 ?
    C10 C11 H11B . . 109.3 ?
    H11A C11 H11B . . 107.9 ?
    O1 C12 O2 . . 123.36(18) ?
    O1 C12 C11 . . 122.18(17) ?
    O2 C12 C11 . . 114.46(16) ?
    C12 O2 H1O . . 112(2) ?
    C9 S1 C7 . . 105.23(9) ?
    C9 S3 C10 . . 104.07(10) ?
loop_
    _geom_torsion_atom_site_label_1
    _geom_torsion_atom_site_label_2
    _geom_torsion_atom_site_label_3
    _geom_torsion_atom_site_label_4
    _geom_torsion_site_symmetry_1
    _geom_torsion_site_symmetry_2
    _geom_torsion_site_symmetry_3
    _geom_torsion_site_symmetry_4
    _geom_torsion
    _geom_torsion_publ_flag
    C6 C1 C2 C3 . . . . 0.4(4) ?
    C1 C2 C3 C4 . . . . -0.5(4) ?
    C2 C3 C4 C5 . . . . -0.3(4) ?
    C3 C4 C5 C6 . . . . 1.2(4) ?
    C4 C5 C6 C1 . . . . -1.3(3) ?
    C4 C5 C6 C7 . . . . -179.8(2) ?
    C2 C1 C6 C5 . . . . 0.5(3) ?
    C2 C1 C6 C7 . . . . 179.0(2) ?
    C5 C6 C7 C8 . . . . -20.6(3) ?
    C1 C6 C7 C8 . . . . 160.9(2) ?
    C5 C6 C7 S1 . . . . 101.9(2) ?
    C1 C6 C7 S1 . . . . -76.6(2) ?
    S3 C10 C11 C12 . . . . -171.50(14) ?
    C10 C11 C12 O1 . . . . -11.6(3) ?
    C10 C11 C12 O2 . . . . 168.19(19) ?
    S2 C9 S1 C7 . . . . -1.18(16) ?
    S3 C9 S1 C7 . . . . 179.94(9) ?
    C6 C7 S1 C9 . . . . 156.85(14) ?
    C8 C7 S1 C9 . . . . -77.38(19) ?
    S2 C9 S3 C10 . . . . 8.69(16) ?
    S1 C9 S3 C10 . . . . -172.41(10) ?
    C11 C10 S3 C9 . . . . -97.04(17) ?
loop_
    _geom_hbond_atom_site_label_D
    _geom_hbond_atom_site_label_H
    _geom_hbond_atom_site_label_A
    _geom_hbond_site_symmetry_A
    _geom_hbond_distance_DH
    _geom_hbond_distance_HA
    _geom_hbond_distance_DA
    _geom_hbond_angle_DHA
    O2 H1O O1 3_585 0.81(3) 1.85(3) 2.651(2) 177(3)
