# Supplementary material for: 3-({[(1-Phenyl­eth­yl)sulfan­yl]methane­thio­yl}sulfan­yl)propanoic acid
Source: Acta Crystallogr Sect E Struct Rep Online. 2011 Nov 19;67(Pt 12):o3352. doi: 10.1107/S1600536811046873 (PMC3238997; doi:10.1107/S1600536811046873)
Supplement: Supplementary file 2 [file e-67-o3352-Isup2.hkl]

# 
# h,k,l, Fc-squared, Fo-squared, sigma(Fo-squared) and status flag 
# 
data_I
_shelx_title ' new in P2(1)/c' 
_shelx_refln_list_code          4 
_shelx_F_calc_maximum      178.69 
_exptl_crystal_F_000       600.00 
_reflns_d_resolution_high  0.7449 
 
loop_ 
 _symmetry_equiv_pos_as_xyz 
 'x, y, z' 
 '-x, y+1/2, -z+1/2' 
 '-x, -y, -z' 
 'x, -y-1/2, z-1/2' 
 
_cell_length_a    13.6280 
_cell_length_b    10.2908 
_cell_length_c    10.7299 
_cell_angle_alpha  90.000 
_cell_angle_beta  113.039 
_cell_angle_gamma  90.000 
 
_shelx_F_squared_multiplier     1.000 
 
loop_ 
 _refln_index_h 
 _refln_index_k 
 _refln_index_l 
 _refln_F_squared_calc 
 _refln_F_squared_meas 
 _refln_F_squared_sigma 
 _refln_observed_status 
   2   0   0     8125.40     8274.88    125.30 o 
   3   0   0     1039.55     1179.63     15.71 o 
   4   0   0      839.11      807.83     11.56 o 
   5   0   0     9231.97     9411.56    116.26 o 
   6   0   0      407.81      445.91      7.79 o 
   7   0   0       13.91       19.97      1.86 o 
   8   0   0     4115.99     3940.39     51.22 o 
   9   0   0       84.79       85.10      4.18 o 
  10   0   0     1569.47     1493.87     32.30 o 
  11   0   0      229.26      241.81      7.29 o 
  12   0   0       11.27        3.32      4.14 o 
  13   0   0      275.48      291.80     12.75 o 
  14   0   0        7.92        8.90      5.78 o 
   1   1   0      192.91      238.35      2.66 o 
   2   1   0      365.65      340.86      3.05 o 
   3   1   0     4079.05     4300.49     34.66 o 
   4   1   0     3246.56     3371.00     27.34 o 
   5   1   0      691.12      678.17      6.63 o 
   6   1   0       81.28       85.07      1.95 o 
   7   1   0        9.62       10.83      1.04 o 
   8   1   0      515.20      497.30      5.98 o 
   9   1   0      438.23      441.10      5.80 o 
  10   1   0      262.77      239.47      5.72 o 
  11   1   0       60.37       74.98      4.63 o 
  12   1   0      334.34      325.67      8.89 o 
  13   1   0       28.52       18.37      3.86 o 
  14   1   0      154.47      180.62      9.48 o 
   0   2   0     1842.47     1906.37     14.53 o 
   1   2   0      133.38      142.15      1.46 o 
   2   2   0       63.05       51.99      1.05 o 
   3   2   0     3422.42     3691.31     27.43 o 
   4   2   0      326.62      322.56      3.42 o 
   5   2   0      655.65      680.52      6.75 o 
   6   2   0     1100.95     1053.74      9.92 o 
   7   2   0      175.38      174.45      3.71 o 
   8   2   0      199.48      205.11      3.61 o 
   9   2   0        4.49        6.55      1.52 o 
  10   2   0        0.29       -1.79      1.79 o 
  11   2   0      211.77      202.35      6.68 o 
  12   2   0        3.12       -2.60      2.60 o 
  13   2   0      119.02      126.71     10.97 o 
  14   2   0      128.36      129.11      8.38 o 
   1   3   0      284.41      294.76      2.50 o 
   2   3   0     8359.15     8640.91     54.22 o 
   3   3   0       46.96       75.64      1.43 o 
   4   3   0     3610.74     3765.72     26.10 o 
   5   3   0      998.50     1120.06      9.57 o 
   6   3   0     1875.54     1869.11     15.15 o 
   7   3   0      339.87      295.40      5.50 o 
   8   3   0     1772.97     1673.91     15.46 o 
   9   3   0       17.70       17.56      1.77 o 
  10   3   0       11.56        8.27      2.30 o 
  11   3   0      189.47      203.18     12.03 o 
  12   3   0       10.45        4.99      3.21 o 
  13   3   0      287.85      300.13      9.35 o 
  14   3   0       33.80       23.36      6.08 o 
   0   4   0     5169.84     5344.27     43.35 o 
   1   4   0     3218.73     3413.55     19.89 o 
   2   4   0     2990.84     3165.15     20.70 o 
   3   4   0     1306.93     1350.16      9.64 o 
   4   4   0        2.11        2.49      0.69 o 
   5   4   0       36.28       26.96      1.18 o 
   6   4   0     3221.38     3388.34     24.22 o 
   7   4   0      314.06      324.93      4.07 o 
   8   4   0        5.89        8.06      1.56 o 
   9   4   0       52.82       58.84      3.62 o 
  10   4   0       46.75       45.17      3.73 o 
  11   4   0      160.66      174.92     10.91 o 
  12   4   0       40.97       48.35      4.67 o 
  13   4   0        5.77        2.79      3.48 o 
  14   4   0        1.95        2.76      5.03 o 
   1   5   0      886.06      958.21      6.56 o 
   2   5   0        0.08        0.63      0.51 o 
   3   5   0     1445.07     1521.67     10.93 o 
   4   5   0        0.40       -0.70      0.70 o 
   5   5   0       15.98       13.14      1.85 o 
   6   5   0       33.03       29.87      1.43 o 
   7   5   0       66.06       75.73      2.43 o 
   8   5   0      437.79      402.35      5.36 o 
   9   5   0        0.39       -1.64      1.64 o 
  10   5   0      152.86      150.06      8.22 o 
  11   5   0        1.21        0.80      2.34 o 
  12   5   0        7.50        8.91      2.84 o 
  13   5   0       45.42       41.58      4.66 o 
  14   5   0        2.19        2.92      5.39 o 
   0   6   0     1658.63     1560.72     21.08 o 
   1   6   0      767.25      745.40      5.60 o 
   2   6   0       39.21       39.45      1.20 o 
   3   6   0       14.01        8.55      0.88 o 
   4   6   0       11.18       11.81      1.06 o 
   5   6   0      715.67      683.93      7.19 o 
   6   6   0      783.46      716.45      9.15 o 
   7   6   0        2.53        3.75      1.17 o 
   8   6   0       34.09       28.23      2.25 o 
   9   6   0      122.12      106.58      3.84 o 
  10   6   0      244.46      263.50      7.26 o 
  11   6   0      132.01      133.89      5.39 o 
  12   6   0        0.07       -4.25      4.25 o 
  13   6   0        0.17       -4.80      4.80 o 
   1   7   0        1.39        2.57      1.03 o 
   2   7   0      416.93      424.12      4.58 o 
   3   7   0       89.71       82.01      2.06 o 
   4   7   0      131.05      126.93      2.59 o 
   5   7   0       18.20       21.65      1.56 o 
   6   7   0        0.00        0.22      1.09 o 
   7   7   0      428.94      412.01      6.96 o 
   8   7   0      160.22      158.61      4.51 o 
   9   7   0        2.34       -1.58      2.06 o 
  10   7   0      165.65      162.35      6.03 o 
  11   7   0        0.03       -3.04      3.04 o 
  12   7   0      155.13      175.12     11.50 o 
  13   7   0        1.85        4.80      5.59 o 
   0   8   0      793.98      769.71     11.55 o 
   1   8   0      351.54      353.08      5.00 o 
   2   8   0     1480.27     1402.16     11.16 o 
   3   8   0      674.99      664.69      6.51 o 
   4   8   0      103.37      100.21      2.65 o 
   5   8   0      794.13      798.04      9.58 o 
   6   8   0       34.09       40.28      2.60 o 
   7   8   0      367.46      372.84      6.87 o 
   8   8   0      137.41      143.07      5.23 o 
   9   8   0       16.18       16.02      3.00 o 
  10   8   0      321.11      298.43      9.82 o 
  11   8   0        2.10       -4.37      4.83 o 
  12   8   0      118.96      128.53     10.74 o 
   1   9   0       34.19       38.46      2.52 o 
   2   9   0        0.02       -1.36      1.36 o 
   3   9   0      177.08      183.68      4.14 o 
   4   9   0       66.87       78.12      3.25 o 
   5   9   0        0.41       -1.56      1.56 o 
   6   9   0       41.53       40.56      3.19 o 
   7   9   0       21.43       17.14      2.76 o 
   8   9   0       81.14       87.77      4.73 o 
   9   9   0       52.40       46.82      4.90 o 
  10   9   0       28.59       28.81      6.67 o 
  11   9   0        8.40        1.41      5.29 o 
   0  10   0        8.09        3.76      3.30 o 
   1  10   0      109.97      104.75      4.44 o 
   2  10   0        5.35        8.64      2.78 o 
   3  10   0       62.26       65.04      4.45 o 
   4  10   0       47.24       56.51      3.60 o 
   5  10   0      130.97      142.13      5.31 o 
   6  10   0        1.75       -2.23      2.70 o 
   7  10   0       58.56       56.05      7.52 o 
   8  10   0      131.96      110.56      9.92 o 
   9  10   0        6.38       10.45      5.98 o 
  10  10   0       75.71       83.45      9.40 o 
   1  11   0      699.07      685.80     19.91 o 
   2  11   0      178.95      176.86     10.45 o 
   5  11   0        6.64        8.12      5.16 o 
   6  11   0      615.72      631.59     21.88 o 
   7  11   0       52.96       64.86      8.48 o 
   8  11   0       42.27       58.06      8.44 o 
   9  11   0      183.33      200.26     13.44 o 
   6  12   0       96.40      126.92     11.14 o 
   7  12   0       28.71       21.55      6.97 o 
   8  12   0       31.07       35.52      7.82 o 
 -15   1   1       77.94       80.78      8.51 o 
 -14   1   1       72.37       88.84     12.75 o 
 -13   1   1        1.39       -1.73      3.02 o 
 -12   1   1      156.49      159.63      6.24 o 
 -11   1   1      665.69      638.20     13.57 o 
 -10   1   1      673.17      685.96     10.49 o 
  -9   1   1      655.08      607.39      7.03 o 
  -8   1   1       46.23       40.56      1.68 o 
  -7   1   1      947.00      997.16      9.53 o 
  -6   1   1      646.72      620.94      6.32 o 
  -5   1   1     1420.95     1410.89     12.25 o 
  -4   1   1     1409.36     1273.75     10.95 o 
  -3   1   1     5079.20     5238.75     41.93 o 
  -2   1   1     3054.26     3118.10     25.39 o 
  -1   1   1       25.83       26.52      0.87 o 
   0   1   1        0.07       -0.19      0.19 o 
   1   1   1     3028.69     3134.33     90.53 o 
   2   1   1     5364.34     5718.43     51.11 o 
   3   1   1      178.94      197.52      2.46 o 
   4   1   1     4004.64     3906.15     31.58 o 
   5   1   1       20.63       28.12      1.18 o 
   6   1   1     1304.71     1325.96     12.08 o 
   7   1   1      212.93      246.92      3.74 o 
   8   1   1        0.14        1.69      1.08 o 
   9   1   1     1323.34     1236.73     12.29 o 
  10   1   1      308.09      306.00      6.52 o 
  11   1   1      156.10      158.86      6.02 o 
  12   1   1        2.81        4.23      5.90 o 
  13   1   1       14.86       16.19      3.95 o 
 -15   2   1       78.07       86.80      6.21 o 
 -14   2   1      133.23      141.99      7.02 o 
 -13   2   1        0.10       -2.79      2.79 o 
 -12   2   1        5.45        5.97      2.82 o 
 -11   2   1        2.80       -1.76      1.76 o 
 -10   2   1      481.83      455.92      8.12 o 
  -9   2   1     1637.03     1544.85     16.31 o 
  -8   2   1        2.85        2.15      0.98 o 
  -7   2   1        0.65       -0.73      0.73 o 
  -6   2   1     1479.44     1539.07     13.60 o 
  -5   2   1     1712.20     1704.96     14.66 o 
  -4   2   1     5005.69     5175.49     41.39 o 
  -3   2   1     1599.17     1562.35     12.00 o 
  -2   2   1        1.51       -0.35      0.35 o 
  -1   2   1     1497.77     1430.59     10.19 o 
   0   2   1     1412.24     1530.32      9.55 o 
   1   2   1      879.57      923.78      6.86 o 
   2   2   1    31930.79    32119.99    258.70 o 
   3   2   1     2011.43     2090.12     16.01 o 
   4   2   1      428.12      435.08      4.68 o 
   5   2   1      139.90      123.62      2.28 o 
   6   2   1      398.02      416.48      4.98 o 
   7   2   1     1736.87     1684.53     15.24 o 
   8   2   1      683.38      663.81      7.51 o 
   9   2   1      143.12      128.53      3.18 o 
  10   2   1       14.16        8.40      2.50 o 
  11   2   1        3.31       -0.76      2.49 o 
  12   2   1      238.71      240.48      7.94 o 
  13   2   1      174.59      187.15     10.78 o 
 -15   3   1        6.83        2.79      5.36 o 
 -14   3   1       44.86       44.03      4.92 o 
 -13   3   1        5.45        4.65      3.39 o 
 -12   3   1       11.52       14.18      4.24 o 
 -11   3   1       29.85       26.93      2.56 o 
 -10   3   1        4.06        1.83      2.15 o 
  -9   3   1      623.41      612.03      9.58 o 
  -8   3   1        9.85       12.59      1.36 o 
  -7   3   1      695.41      728.91     16.45 o 
  -6   3   1      225.09      273.91      4.17 o 
  -5   3   1      598.38      688.46      6.34 o 
  -4   3   1     2004.44     2056.14     15.86 o 
  -3   3   1     2118.37     2159.83     15.22 o 
  -2   3   1      519.25      504.41      4.24 o 
  -1   3   1      181.09      181.42      1.87 o 
   0   3   1        0.04       -0.26      0.26 o 
   1   3   1     1812.15     1904.96     12.67 o 
   2   3   1      897.21      912.03      7.07 o 
   3   3   1     1770.62     2009.42     14.46 o 
   4   3   1     1637.76     1694.87     13.55 o 
   5   3   1     3483.74     3657.40     27.74 o 
   6   3   1        6.39        1.21      2.21 o 
   7   3   1      138.15      143.04      4.80 o 
   8   3   1      115.40      101.22      2.81 o 
   9   3   1      328.88      331.58      5.71 o 
  10   3   1      110.05       98.71      7.79 o 
  11   3   1       12.83       13.86      3.71 o 
  12   3   1       53.74       58.50      4.80 o 
  13   3   1       61.91       54.94      7.20 o 
 -15   4   1       10.07        2.76      5.55 o 
 -14   4   1       61.25       60.76      5.44 o 
 -13   4   1      105.18      103.26     10.60 o 
 -12   4   1      465.65      461.09     11.22 o 
 -11   4   1        0.26        0.00      3.12 o 
 -10   4   1      155.26      146.40      5.24 o 
  -9   4   1     1358.78     1346.59     17.43 o 
  -8   4   1      251.76      233.37      3.81 o 
  -7   4   1     2745.38     2688.00     19.75 o 
  -6   4   1        0.71        1.13      0.75 o 
  -5   4   1     3136.42     3413.99     29.17 o 
  -4   4   1     2487.29     2320.88     27.51 o 
  -3   4   1     8687.26     9060.13    111.52 o 
  -2   4   1     1041.57     1069.98      7.77 o 
  -1   4   1      142.00      143.82      1.76 o 
   0   4   1      951.55     1025.44      7.43 o 
   1   4   1     6917.52     7251.99     43.06 o 
   2   4   1     3410.97     3331.44     21.76 o 
   3   4   1     3419.09     3675.14     25.64 o 
   4   4   1       39.74       52.21      1.89 o 
   5   4   1     5387.18     5535.13     38.18 o 
   6   4   1     2399.08     2275.90     17.01 o 
   7   4   1     1653.43     1588.84     15.93 o 
   8   4   1      435.73      408.40      6.42 o 
   9   4   1       24.90       19.86      2.24 o 
  10   4   1      220.40      228.23      7.18 o 
  11   4   1      142.50      145.01      6.46 o 
  12   4   1      156.40      168.09     14.70 o 
  13   4   1       26.02       16.46      5.72 o 
 -15   5   1       93.71       86.71      9.33 o 
 -14   5   1        0.04       -1.08      5.13 o 
 -13   5   1       34.74       36.50      3.70 o 
 -12   5   1      285.51      303.76      7.59 o 
 -11   5   1        1.01        0.11      2.08 o 
 -10   5   1        8.83        6.86      2.04 o 
  -9   5   1       67.31       65.45      2.64 o 
  -8   5   1      934.71      903.45     10.02 o 
  -7   5   1     1101.40     1087.17     10.20 o 
  -6   5   1        1.47       -1.27      1.27 o 
  -5   5   1        0.09       -0.06      0.72 o 
  -4   5   1      112.20      107.33      1.90 o 
  -3   5   1      399.71      360.85      3.60 o 
  -2   5   1      129.90      130.02      1.76 o 
  -1   5   1      131.38      144.02      1.83 o 
   0   5   1        7.57        3.67      0.58 o 
   1   5   1       92.06      104.37      1.76 o 
   2   5   1     1226.31     1276.41      8.81 o 
   3   5   1      125.74      119.13      2.12 o 
   4   5   1      325.11      317.03      4.62 o 
   5   5   1      468.58      418.82      4.63 o 
   6   5   1        4.79        4.97      1.09 o 
   7   5   1     1071.04     1062.87     10.18 o 
   8   5   1      233.59      243.10      4.43 o 
   9   5   1       52.61       49.31      3.20 o 
  10   5   1      512.84      486.57      9.24 o 
  11   5   1        2.50       -2.23      2.23 o 
  12   5   1       62.16       58.89      5.19 o 
  14   5   1        6.55        2.14      4.53 o 
 -15   6   1        4.60       -1.61      6.08 o 
 -14   6   1        6.33        0.39      5.59 o 
 -13   6   1      124.96      152.81     10.71 o 
 -12   6   1        1.65       -1.75      2.49 o 
 -11   6   1      322.27      339.16      7.94 o 
 -10   6   1        8.88        6.14      2.30 o 
  -9   6   1       16.18       14.00      2.00 o 
  -8   6   1       64.19       60.43      2.47 o 
  -7   6   1      106.63      101.93      2.95 o 
  -6   6   1      378.85      379.50      4.97 o 
  -5   6   1        1.26       -0.25      0.87 o 
  -4   6   1      623.48      661.50      6.34 o 
  -3   6   1      104.37       92.48      1.79 o 
  -2   6   1        8.99        5.01      0.68 o 
  -1   6   1      153.37      146.00      2.02 o 
   0   6   1      316.00      348.36      3.47 o 
   1   6   1     1452.01     1496.01      9.82 o 
   2   6   1      616.43      603.51      4.85 o 
   3   6   1        6.12        3.84      0.82 o 
   4   6   1      549.92      491.61      5.20 o 
   5   6   1      169.57      165.56      3.13 o 
   6   6   1       49.84       44.98      1.92 o 
   7   6   1       75.30       74.89      2.62 o 
   8   6   1       13.09        6.72      1.58 o 
   9   6   1      156.41      164.70      5.32 o 
  10   6   1        3.42       -0.23      2.39 o 
  11   6   1      236.12      237.57      8.61 o 
  12   6   1        5.03       -2.85      2.85 o 
  13   6   1        9.30        6.01      4.73 o 
 -14   7   1       63.71       56.48      8.58 o 
 -13   7   1       23.77       25.17      6.54 o 
 -12   7   1        1.81        2.92      3.70 o 
 -11   7   1      408.78      442.21      9.41 o 
 -10   7   1       31.83       28.15      3.19 o 
  -9   7   1      271.38      301.88      7.08 o 
  -8   7   1      124.14      121.81      3.90 o 
  -7   7   1        0.06       -0.19      1.22 o 
  -6   7   1      658.43      598.05      7.60 o 
  -5   7   1      294.63      257.80      4.52 o 
  -4   7   1      400.48      379.94      4.35 o 
  -3   7   1      897.59      881.68      7.58 o 
  -2   7   1       45.42       36.87      2.25 o 
  -1   7   1     6575.52     6588.61     45.54 o 
   0   7   1      233.44      232.36      3.52 o 
   1   7   1     2092.71     2030.74     14.67 o 
   2   7   1      363.44      358.22      4.12 o 
   3   7   1      296.82      269.11      3.56 o 
   4   7   1     1002.42      912.26      9.07 o 
   5   7   1       16.02        9.74      1.92 o 
   6   7   1      535.73      506.22      6.90 o 
   7   7   1      460.19      483.33      7.88 o 
   8   7   1       39.75       33.10      2.68 o 
   9   7   1      288.04      312.41      7.52 o 
  10   7   1        0.47       -2.77      2.77 o 
  11   7   1       65.59      105.89      6.55 o 
  12   7   1       38.92       37.82      6.64 o 
 -14   8   1        0.20        4.70      6.41 o 
 -13   8   1       50.04       41.76      7.85 o 
 -12   8   1        4.44        8.02      5.52 o 
 -11   8   1        8.72       12.16      5.65 o 
 -10   8   1      252.95      265.70      7.41 o 
  -9   8   1       48.79       61.32      3.87 o 
  -8   8   1        0.69        1.72      2.47 o 
  -7   8   1        0.95        2.17      1.85 o 
  -6   8   1       55.74       44.53      2.62 o 
  -5   8   1      474.03      462.38      6.11 o 
  -4   8   1       51.49       52.61      2.02 o 
  -3   8   1       20.02       27.65      1.60 o 
  -2   8   1      412.11      405.16      5.05 o 
  -1   8   1       50.60       45.46      2.22 o 
   0   8   1     1039.04     1051.53     11.23 o 
   1   8   1       90.05       91.87      2.71 o 
   2   8   1      126.65      128.43      2.84 o 
   3   8   1      796.51      747.87      7.54 o 
   4   8   1        1.59        1.20      1.28 o 
   5   8   1       74.01       81.10      2.98 o 
   6   8   1        1.31        0.43      1.64 o 
   7   8   1      179.23      195.68      5.09 o 
   8   8   1      278.52      264.81      6.98 o 
   9   8   1       50.18       69.13      5.41 o 
  10   8   1       31.07       36.25      4.69 o 
  11   8   1       68.31       71.37      5.78 o 
 -13   9   1       27.30       24.05      7.39 o 
 -12   9   1        0.92       -4.34      5.19 o 
 -11   9   1        5.96       10.88      5.91 o 
 -10   9   1       66.70       61.61      7.95 o 
  -9   9   1       52.46       52.50      5.16 o 
  -8   9   1      149.48      146.87      5.81 o 
  -7   9   1        6.92        6.65      2.50 o 
  -6   9   1       28.49       24.22      2.33 o 
  -5   9   1       34.07       40.84      2.64 o 
  -4   9   1       11.18       14.49      1.74 o 
  -3   9   1       30.70       34.41      1.97 o 
  -2   9   1        1.96       -0.08      1.25 o 
  -1   9   1       26.78       29.00      1.94 o 
   0   9   1        3.29        3.18      1.32 o 
   1   9   1       13.75       12.46      1.94 o 
   2   9   1        2.73        5.10      1.51 o 
   3   9   1      486.81      472.27      6.34 o 
   4   9   1       34.43       25.86      2.40 o 
   5   9   1        1.99       -0.36      1.60 o 
   6   9   1       38.72       29.86      2.60 o 
   7   9   1        1.33        2.84      2.82 o 
   8   9   1      228.92      237.03      8.78 o 
   9   9   1       33.82       29.86      4.46 o 
  10   9   1        2.53       -4.70      4.70 o 
 -12  10   1       14.65       10.05      6.60 o 
 -11  10   1       11.09       -2.53      5.32 o 
 -10  10   1       10.85        2.99      5.55 o 
  -9  10   1      158.30      168.88     11.70 o 
  -8  10   1       18.41        8.64      5.32 o 
  -7  10   1       82.04       73.35      6.11 o 
  -6  10   1       29.91       21.02      3.73 o 
  -5  10   1      166.81      171.55      5.64 o 
  -4  10   1       99.34      101.99      4.51 o 
  -3  10   1      129.22      146.68      5.17 o 
  -2  10   1       95.15       97.60      4.35 o 
  -1  10   1       30.27       33.20      2.87 o 
   0  10   1       57.91       52.04      4.42 o 
   1  10   1       73.76       75.32      3.93 o 
   2  10   1        9.52       11.40      2.36 o 
   3  10   1       50.98       60.62      3.58 o 
   4  10   1       30.34       31.51      8.23 o 
   5  10   1       89.05       87.86      5.68 o 
   6  10   1       27.98       30.50      4.24 o 
   7  10   1      176.37      176.51      8.20 o 
   8  10   1        9.16        4.80      5.39 o 
   9  10   1       33.43       33.68      7.10 o 
 -10  11   1       28.46       46.39      8.18 o 
  -9  11   1       12.95        1.61      5.45 o 
  -8  11   1       34.52       32.59      7.29 o 
  -7  11   1        0.13        0.00      5.19 o 
  -6  11   1        9.17        5.19      5.36 o 
  -5  11   1        3.25       13.70      5.49 o 
  -4  11   1        1.55       -2.46      4.17 o 
  -3  11   1        9.01       15.51      5.32 o 
  -2  11   1       53.09       76.03      7.49 o 
  -1  11   1      362.78      382.84     14.82 o 
   0  11   1       17.34       31.74      5.78 o 
   1  11   1       54.45       65.19      7.26 o 
   2  11   1        0.18       -4.01      4.01 o 
   3  11   1       20.85       37.19      6.21 o 
   4  11   1        0.57        3.84      4.44 o 
   5  11   1        8.71       19.22      6.31 o 
   6  11   1       22.86       20.83      6.37 o 
   7  11   1        9.30        8.35      5.65 o 
   8  11   1      119.79      141.48     11.70 o 
  -8  12   1        4.60        3.12      5.98 o 
  -7  12   1       28.48       43.30      7.92 o 
  -6  12   1       46.20       48.40      8.05 o 
 -16   0   2       37.73       42.75      7.66 o 
 -15   0   2      209.67      215.93     12.16 o 
 -14   0   2       32.40       48.89      6.90 o 
 -13   0   2       31.95       33.78      5.55 o 
 -12   0   2     1110.80     1040.55     52.18 o 
 -11   0   2      111.53      111.90     10.09 o 
 -10   0   2     1493.31     1365.07     21.37 o 
  -9   0   2       26.06       25.73      2.37 o 
  -8   0   2      118.92       99.05      3.53 o 
  -7   0   2     2869.03     2683.65     35.18 o 
  -6   0   2     1594.31     1750.07     23.45 o 
  -5   0   2     2369.97     2495.28     32.07 o 
  -4   0   2     3720.14     3731.83     39.09 o 
  -3   0   2     2319.18     2410.62     25.70 o 
  -1   0   2        1.13       -0.62      0.62 o 
   0   0   2    21792.12    21293.32    456.63 o 
   1   0   2     9785.58     9355.72    120.05 o 
   2   0   2       17.23       13.28      1.53 o 
   3   0   2     9309.07     9809.91    170.92 o 
   4   0   2     1105.02     1218.62     16.86 o 
   5   0   2      412.69      447.09      7.76 o 
   6   0   2     1707.73     1702.09     23.58 o 
   7   0   2      105.88       91.16      3.81 o 
   8   0   2     1945.06     1877.83     26.68 o 
   9   0   2        6.42       -2.23      2.23 o 
  10   0   2       83.03       82.63      6.44 o 
  11   0   2      162.93      164.67      8.90 o 
  12   0   2        5.65       -2.79      4.27 o 
 -16   1   2       85.21      109.53      7.13 o 
 -15   1   2       32.98       34.46      7.41 o 
 -14   1   2      423.08      441.97     11.31 o 
 -13   1   2        1.19        1.89      2.94 o 
 -12   1   2       44.06       36.20      5.68 o 
 -11   1   2      426.53      444.68      8.17 o 
 -10   1   2      128.98      120.38      4.03 o 
  -9   1   2       24.41       28.65      2.16 o 
  -8   1   2        4.59        9.45      1.01 o 
  -7   1   2      816.47      835.37      8.17 o 
  -6   1   2     2512.57     2506.33     20.90 o 
  -5   1   2      210.02      209.77      2.70 o 
  -4   1   2      962.33      938.70      7.60 o 
  -3   1   2       56.45       56.41      0.97 o 
  -2   1   2     6571.87     6552.71     43.94 o 
  -1   1   2      728.94      786.08      7.20 o 
   0   1   2     1729.14     1768.73     25.21 o 
   1   1   2     4076.03     4274.64     51.32 o 
   2   1   2      966.74      981.64     11.72 o 
   3   1   2      693.53      706.73      8.43 o 
   4   1   2     1742.87     1793.45     16.90 o 
   5   1   2       23.50       32.52      1.45 o 
   6   1   2     1179.58     1160.53     12.39 o 
   7   1   2      145.25      153.47      3.01 o 
   8   1   2      846.63      822.73      8.85 o 
   9   1   2      316.42      345.71      5.22 o 
  10   1   2      131.81      133.79      4.45 o 
  11   1   2      303.99      292.97     10.53 o 
  12   1   2      134.66      139.74      9.13 o 
 -17   2   2       13.35        7.36      6.83 o 
 -16   2   2       57.74       67.59     11.24 o 
 -15   2   2        3.85        1.35      3.82 o 
 -14   2   2       10.21        8.75      3.84 o 
 -13   2   2       41.82       35.33      4.15 o 
 -12   2   2       46.59       44.20      3.63 o 
 -11   2   2       14.52       14.56      2.25 o 
 -10   2   2      136.80      142.41      4.40 o 
  -9   2   2       51.31       53.87      3.47 o 
  -8   2   2      215.55      197.72      5.09 o 
  -7   2   2      101.97      118.24      2.38 o 
  -6   2   2        3.48        0.86      0.69 o 
  -5   2   2      399.67      433.37      4.29 o 
  -4   2   2      249.83      264.44      2.85 o 
  -3   2   2        8.37        9.13      0.47 o 
  -2   2   2       85.97       83.71      1.03 o 
  -1   2   2      114.07      115.07      1.07 o 
   0   2   2      793.26      822.88      5.71 o 
   1   2   2       37.85       47.14      0.94 o 
   2   2   2     1094.54     1129.02      9.02 o 
   3   2   2      461.36      449.64      5.28 o 
   4   2   2      531.52      523.62      5.47 o 
   5   2   2        6.22       15.62      1.06 o 
   6   2   2      406.49      394.39      4.93 o 
   7   2   2      151.53      131.73      2.89 o 
   8   2   2       42.39       33.87      1.86 o 
   9   2   2      386.92      360.76      5.37 o 
  10   2   2       93.79       74.74      3.62 o 
  11   2   2       97.23       89.08      5.28 o 
  12   2   2       53.21       49.32      6.51 o 
 -16   3   2        1.83       -5.62      5.62 o 
 -15   3   2       44.87       45.89      5.08 o 
 -14   3   2       17.36       10.09      3.98 o 
 -13   3   2      408.88      410.89     10.65 o 
 -12   3   2      123.80      123.23      5.75 o 
 -11   3   2      148.18      138.31      4.59 o 
 -10   3   2      932.15      910.49     12.98 o 
  -9   3   2       37.81       38.34      2.63 o 
  -8   3   2     3727.78     3700.45     34.78 o 
  -7   3   2      641.20      636.58      6.34 o 
  -6   3   2      869.69      900.21      7.42 o 
  -5   3   2     4017.20     4035.04     27.90 o 
  -4   3   2     1329.36     1320.71     20.43 o 
  -3   3   2     3360.89     3338.10     23.08 o 
  -2   3   2      953.57      898.64      6.06 o 
  -1   3   2       59.42       46.65      0.95 o 
   0   3   2     6534.92     6470.11     38.63 o 
   1   3   2      110.43       87.88      1.33 o 
   2   3   2     5631.39     5784.03     42.52 o 
   3   3   2      450.53      489.84      5.13 o 
   4   3   2      211.99      227.25      3.00 o 
   5   3   2     2086.27     1954.16     17.07 o 
   6   3   2     2001.16     1913.05     17.01 o 
   7   3   2      228.38      243.51      4.41 o 
   8   3   2      610.90      587.32      7.09 o 
   9   3   2        1.49       -1.46      1.46 o 
  10   3   2      139.77      138.40      5.71 o 
  11   3   2      459.00      478.36     11.18 o 
  12   3   2       10.01        7.66      4.80 o 
 -16   4   2       36.17       43.37      7.92 o 
 -15   4   2        3.68       -0.94      3.65 o 
 -14   4   2       23.25       23.37      4.41 o 
 -13   4   2        3.01        5.17      3.52 o 
 -12   4   2        0.06       -1.95      2.75 o 
 -11   4   2       29.61       30.69      2.78 o 
 -10   4   2       52.93       53.05      4.99 o 
  -9   4   2      207.29      211.59      8.46 o 
  -8   4   2      388.40      374.30     12.32 o 
  -7   4   2        2.93        4.18      1.65 o 
  -6   4   2       58.18       48.83      1.54 o 
  -5   4   2        4.70       12.85      0.87 o 
  -4   4   2     2747.55     2922.57     19.31 o 
  -3   4   2     2563.34     2736.50     19.36 o 
  -2   4   2      345.83      360.45      3.34 o 
  -1   4   2        2.89        4.40      0.55 o 
   0   4   2        4.47        3.67      0.68 o 
   1   4   2       51.27       56.39      1.35 o 
   2   4   2       73.15       66.05      1.64 o 
   3   4   2       19.03       29.65      1.37 o 
   4   4   2     3192.07     3242.83     23.05 o 
   5   4   2      259.90      269.35      3.48 o 
   6   4   2       61.09       71.52      2.50 o 
   7   4   2      125.95      132.87      3.15 o 
   8   4   2       24.96       28.05      2.03 o 
   9   4   2      123.55      128.78      4.39 o 
  10   4   2        9.36        7.18      3.01 o 
  11   4   2       90.39       88.94      8.15 o 
 -16   5   2        7.74       12.52      7.00 o 
 -15   5   2       71.34       61.84      8.38 o 
 -14   5   2        3.26        1.36      5.59 o 
 -13   5   2        0.82       -6.23      6.23 o 
 -12   5   2       38.75       42.92      3.53 o 
 -11   5   2       15.58       12.65      2.41 o 
 -10   5   2       62.08       65.69      3.01 o 
  -9   5   2       47.71       49.45      2.57 o 
  -8   5   2       35.46       38.28      2.25 o 
  -7   5   2       17.19       13.01      2.63 o 
  -6   5   2      158.52      153.67      3.50 o 
  -5   5   2     1418.60     1481.03     12.37 o 
  -4   5   2      174.60      147.61      2.74 o 
  -3   5   2      964.71      959.58      6.96 o 
  -2   5   2      108.93      126.88      1.72 o 
  -1   5   2      174.64      157.62      2.31 o 
   0   5   2      381.88      374.81      3.63 o 
   1   5   2      908.67      879.41      6.83 o 
   2   5   2      263.50      264.36      2.94 o 
   3   5   2       22.57       21.93      1.44 o 
   4   5   2       79.59       88.73      3.58 o 
   5   5   2      123.65      139.23      2.64 o 
   6   5   2      130.92      127.98      2.69 o 
   7   5   2      406.40      382.78      5.59 o 
   8   5   2      546.86      551.81      8.64 o 
   9   5   2       29.50       39.41      2.64 o 
  10   5   2        2.91        3.16      2.40 o 
  11   5   2       73.45       57.47      7.23 o 
  14   5   2        2.77        8.67      5.39 o 
 -15   6   2        0.68        1.02      5.72 o 
 -14   6   2        7.16        3.92      3.97 o 
 -13   6   2       81.81       86.50      6.11 o 
 -12   6   2        7.92        7.69      2.76 o 
 -11   6   2      103.74       97.97      4.60 o 
 -10   6   2      153.80      147.65      4.92 o 
  -9   6   2        8.12        8.97      2.54 o 
  -8   6   2       63.62       62.81      2.82 o 
  -7   6   2       68.15       69.33      2.77 o 
  -6   6   2      309.89      293.12      5.10 o 
  -5   6   2      407.82      387.18      4.82 o 
  -4   6   2      153.49      169.77      2.74 o 
  -3   6   2       92.74       83.87      1.94 o 
  -2   6   2      394.56      357.28      3.52 o 
  -1   6   2      120.05      126.35      2.20 o 
   0   6   2      260.46      253.29      3.16 o 
   1   6   2       92.82       80.60      1.78 o 
   2   6   2        8.77        7.35      0.81 o 
   3   6   2      979.62      947.49      8.23 o 
   4   6   2       22.00       18.05      1.25 o 
   5   6   2       70.43       80.93      2.24 o 
   6   6   2      183.01      163.58      3.31 o 
   7   6   2       65.69       58.33      2.52 o 
   8   6   2      128.88      143.86      4.22 o 
   9   6   2       93.79       98.28      4.55 o 
  10   6   2      126.07      124.16      6.60 o 
  11   6   2        0.15       -3.50      3.50 o 
  12   6   2       31.59       30.16      6.14 o 
  13   6   2       25.23       28.65      6.57 o 
 -15   7   2        1.26       -1.22      5.78 o 
 -14   7   2        0.74        0.99      5.72 o 
 -13   7   2       98.83       96.91      8.20 o 
 -12   7   2      161.28      173.08      9.05 o 
 -11   7   2        0.26        1.93      3.43 o 
 -10   7   2       67.48       60.75      6.47 o 
  -9   7   2       20.26       28.28      2.73 o 
  -8   7   2       67.99       45.30      2.58 o 
  -7   7   2       72.67       74.84      3.93 o 
  -6   7   2      188.01      185.08      4.31 o 
  -5   7   2      191.53      199.54      3.57 o 
  -4   7   2      274.03      288.11      4.24 o 
  -3   7   2       90.41       72.77      2.19 o 
  -2   7   2      515.11      534.49      5.64 o 
  -1   7   2      101.32       92.93      2.96 o 
   0   7   2      150.23      155.92      2.99 o 
   1   7   2       13.11       13.00      1.30 o 
   2   7   2      497.68      482.95      7.34 o 
   3   7   2        6.67        8.49      1.15 o 
   4   7   2       15.23       13.37      1.37 o 
   5   7   2     1052.98     1009.93     10.93 o 
   6   7   2      220.32      199.84      4.24 o 
   7   7   2       20.46       21.87      2.58 o 
   8   7   2      102.25       95.86      4.66 o 
   9   7   2       99.48       92.39      6.06 o 
  10   7   2      536.42      498.35     12.86 o 
  11   7   2        2.39        1.08      4.34 o 
  12   7   2        1.07       -3.45      4.17 o 
 -14   8   2       67.55       78.43      9.36 o 
 -13   8   2        0.00       -0.66      5.29 o 
 -12   8   2       78.61       86.28      6.32 o 
 -11   8   2       60.31       70.27      5.76 o 
 -10   8   2      136.79      148.50      7.09 o 
  -9   8   2      276.44      270.80      6.91 o 
  -8   8   2      126.63      136.43      4.88 o 
  -7   8   2      788.90      755.49     11.84 o 
  -6   8   2       50.29       46.43      2.13 o 
  -5   8   2      188.87      199.28      3.84 o 
  -4   8   2     1748.93     1719.67     15.23 o 
  -3   8   2       30.16       37.50      1.95 o 
  -2   8   2      977.69      937.44     10.21 o 
  -1   8   2      195.86      184.74      4.34 o 
   0   8   2     1215.45     1198.97     14.13 o 
   1   8   2      746.57      733.62     10.22 o 
   2   8   2      347.08      321.36      5.13 o 
   3   8   2      420.37      411.94      6.07 o 
   4   8   2      270.54      273.58      4.91 o 
   5   8   2       76.83       74.58      2.97 o 
   6   8   2      189.57      196.77      5.49 o 
   7   8   2       65.96       73.89      4.89 o 
   8   8   2      312.93      310.83      9.77 o 
   9   8   2        2.90       -2.96      2.96 o 
  10   8   2      124.85      140.85     10.38 o 
  11   8   2       28.63       38.64      6.83 o 
 -13   9   2        0.01       -4.93      4.93 o 
 -12   9   2        0.27       -4.70      4.70 o 
 -11   9   2      163.59      165.33     11.53 o 
 -10   9   2       43.17       52.09     11.34 o 
  -9   9   2       28.01       21.42      4.06 o 
  -8   9   2        0.01       -2.73      2.73 o 
  -7   9   2       13.59       17.17      3.33 o 
  -6   9   2      201.30      207.55      5.09 o 
  -5   9   2        1.60        0.77      1.41 o 
  -4   9   2        1.46        0.37      1.35 o 
  -3   9   2       80.30       99.98      3.18 o 
  -2   9   2       58.15       58.47      2.57 o 
  -1   9   2      213.89      217.64      5.20 o 
   0   9   2        6.19        3.83      1.45 o 
   1   9   2      862.79      835.24     10.85 o 
   2   9   2        0.08       -1.05      1.58 o 
   3   9   2      240.31      233.52      6.01 o 
   4   9   2       22.84       19.56      2.25 o 
   5   9   2        9.79        6.47      2.28 o 
   6   9   2       75.80       73.69      5.31 o 
   7   9   2       17.56       17.64      3.68 o 
   8   9   2      166.57      157.92      7.63 o 
   9   9   2        0.14       -3.71      3.71 o 
  10   9   2        0.00       -4.47      4.47 o 
 -12  10   2        1.28       -0.99      5.75 o 
 -11  10   2        9.05        4.30      5.85 o 
 -10  10   2      108.11      111.48     10.32 o 
  -9  10   2        0.20       -3.25      3.25 o 
  -8  10   2        0.66       -0.94      3.29 o 
  -7  10   2       10.56        9.31      4.76 o 
  -6  10   2        0.21       -1.91      2.65 o 
  -5  10   2       91.87       88.51      5.84 o 
  -4  10   2       47.63       50.27      3.58 o 
  -3  10   2      110.03      105.47      4.52 o 
  -2  10   2       24.33       21.78      2.66 o 
  -1  10   2       54.89       52.29      3.34 o 
   0  10   2       22.05       25.33      2.77 o 
   1  10   2       26.86       32.13      3.72 o 
   2  10   2       80.15       84.91      5.25 o 
   3  10   2       67.19       71.21      4.95 o 
   4  10   2      181.00      181.08      7.25 o 
   5  10   2       34.90       20.69      3.90 o 
   6  10   2       71.66       62.95      5.40 o 
   7  10   2      146.40      160.07      7.81 o 
   8  10   2      100.11      115.13     10.32 o 
 -10  11   2       56.84       65.94      8.84 o 
  -9  11   2       17.06       10.22      6.01 o 
  -8  11   2      266.93      270.80     14.49 o 
  -7  11   2        7.46        6.47      5.55 o 
  -6  11   2      463.46      473.90     12.69 o 
  -5  11   2      144.51      150.54      7.41 o 
  -4  11   2      105.15       97.02      8.87 o 
  -3  11   2      284.50      281.02     12.95 o 
  -2  11   2       41.66       46.82      6.70 o 
  -1  11   2      403.46      387.04     15.11 o 
   0  11   2      129.97      147.66      9.99 o 
   1  11   2       68.66       55.49      7.16 o 
   2  11   2      624.83      605.87     19.91 o 
   3  11   2       35.32       37.72      6.60 o 
   4  11   2      533.47      522.35     18.70 o 
   5  11   2       87.18      121.47      9.96 o 
  -9  12   2       50.47       68.14      9.23 o 
  -8  12   2       26.02       35.32      7.49 o 
  -7  12   2       48.02       33.78      7.46 o 
  -6  12   2        0.05        3.52      5.62 o 
 -17   1   3      107.91      115.92      8.35 o 
 -16   1   3       46.33       50.57      5.59 o 
 -15   1   3        2.19        3.40      3.75 o 
 -14   1   3      129.13      120.58      6.26 o 
 -13   1   3        0.71       -0.35      1.71 o 
 -12   1   3      556.11      536.61      8.23 o 
 -11   1   3      755.59      713.01     12.30 o 
 -10   1   3       23.66       22.32      2.13 o 
  -9   1   3      346.02      349.00      6.22 o 
  -8   1   3      851.39      810.89      8.12 o 
  -7   1   3      328.03      305.07      3.84 o 
  -6   1   3      637.82      574.13      5.75 o 
  -5   1   3      279.39      296.28      3.06 o 
  -4   1   3      883.75      952.71      7.04 o 
  -3   1   3     7333.67     7625.84     61.85 o 
  -2   1   3      438.08      431.83      4.57 o 
  -1   1   3    10361.87    10547.91    137.39 o 
   0   1   3      167.09      180.07      6.41 o 
   1   1   3      130.22      119.75      1.91 o 
   2   1   3     1524.00     1441.90     13.47 o 
   3   1   3      279.13      276.72      4.15 o 
   4   1   3      917.05      871.35     20.75 o 
   5   1   3      310.36      339.70      5.44 o 
   6   1   3      336.88      324.71      4.83 o 
   7   1   3     1033.78      983.95      9.98 o 
   8   1   3       99.74      102.73      2.85 o 
   9   1   3      259.64      255.09      4.95 o 
  10   1   3       98.78      103.96      5.05 o 
 -17   2   3        3.98       -0.39      4.39 o 
 -16   2   3        6.05       -2.33      4.57 o 
 -15   2   3       35.99       45.37      5.00 o 
 -14   2   3       38.50       45.54      4.68 o 
 -13   2   3        3.07       -0.84      2.83 o 
 -12   2   3       17.89       12.64      2.96 o 
 -11   2   3        0.43       -1.81      1.81 o 
 -10   2   3       68.68       69.42      3.26 o 
  -9   2   3      275.00      273.21      5.49 o 
  -8   2   3       14.76       19.97      1.43 o 
  -7   2   3      167.55      174.38      2.63 o 
  -6   2   3       15.68       14.31      0.86 o 
  -5   2   3      168.84      188.00      2.17 o 
  -4   2   3      839.61      865.39      6.58 o 
  -3   2   3     3514.24     3824.01     25.80 o 
  -2   2   3      958.47     1011.58      7.50 o 
  -1   2   3      632.38      660.01      5.08 o 
   0   2   3     2001.47     2021.95     16.91 o 
   1   2   3      465.49      493.31      4.61 o 
   2   2   3     1598.85     1664.13     15.67 o 
   3   2   3      112.34      121.96      2.06 o 
   4   2   3       28.80       25.44      1.94 o 
   5   2   3      870.66      867.30      9.65 o 
   6   2   3       46.17       51.31      2.01 o 
   7   2   3      882.70      852.18      9.00 o 
   8   2   3        0.79        0.18      1.18 o 
   9   2   3        3.42        3.63      1.53 o 
  10   2   3      162.36      169.24      6.30 o 
 -17   3   3        8.67        0.66      6.01 o 
 -16   3   3       81.23       94.65      7.39 o 
 -15   3   3        2.37       -3.07      6.13 o 
 -14   3   3       23.25       32.27      4.46 o 
 -13   3   3        1.30        1.47      3.03 o 
 -12   3   3      162.36      154.69      5.26 o 
 -11   3   3      523.86      520.99     10.91 o 
 -10   3   3       28.64       23.16      2.46 o 
  -9   3   3      110.27      115.58      3.88 o 
  -8   3   3      326.14      336.78      4.75 o 
  -7   3   3       40.06       35.55      1.28 o 
  -6   3   3      386.13      397.42      4.29 o 
  -5   3   3       99.82       76.30      1.49 o 
  -4   3   3       99.56      105.16      1.50 o 
  -3   3   3      146.02      144.28      1.66 o 
  -2   3   3     1072.09     1086.08      7.12 o 
  -1   3   3      290.07      316.47      2.40 o 
   0   3   3      275.29      286.99      2.52 o 
   1   3   3        0.33       -0.06      0.42 o 
   2   3   3       28.24       28.68      0.99 o 
   3   3   3     2481.81     2542.08     21.26 o 
   4   3   3       15.93       24.53      1.45 o 
   5   3   3      212.65      220.28      3.99 o 
   6   3   3      408.28      381.46      5.06 o 
   7   3   3      390.21      398.80      5.43 o 
   8   3   3       87.72       76.23      2.95 o 
   9   3   3       68.01       69.91      3.52 o 
  10   3   3      110.36      117.76      8.21 o 
 -17   4   3       30.65       24.35      7.56 o 
 -16   4   3       10.29        9.34      5.27 o 
 -15   4   3        2.25       -0.32      3.70 o 
 -14   4   3      264.16      282.86     13.55 o 
 -13   4   3       12.60       15.17      3.67 o 
 -12   4   3      187.29      191.01      5.59 o 
 -11   4   3      345.73      339.70      6.19 o 
 -10   4   3       26.76       29.05      3.36 o 
  -9   4   3     3493.42     3389.35     29.46 o 
  -8   4   3       22.40       33.45      2.22 o 
  -7   4   3     1651.96     1648.62     16.45 o 
  -6   4   3      591.04      555.33      5.66 o 
  -5   4   3      490.79      570.20      7.28 o 
  -4   4   3     2615.83     2596.09     17.25 o 
  -3   4   3     1784.27     1920.42     12.29 o 
  -2   4   3     1330.80     1385.26      9.11 o 
  -1   4   3     1603.25     1552.74      9.54 o 
   0   4   3      146.59      138.38      1.72 o 
   1   4   3     6365.12     6550.39     41.43 o 
   2   4   3       28.44       17.58      0.86 o 
   3   4   3     1532.98     1615.38     12.21 o 
   4   4   3     1176.53     1132.52     10.05 o 
   5   4   3     1466.71     1438.23     15.11 o 
   6   4   3     1864.81     1821.55     16.64 o 
   7   4   3       24.19       21.84      1.85 o 
   8   4   3       78.48       85.91      3.20 o 
   9   4   3      260.21      256.67      7.54 o 
  10   4   3       24.89       31.67      5.72 o 
 -16   5   3        4.66        0.79      6.01 o 
 -15   5   3       29.70       26.57      4.83 o 
 -14   5   3       38.79       29.69      4.74 o 
 -13   5   3       58.35       52.50      4.96 o 
 -12   5   3       82.20       80.33      4.20 o 
 -11   5   3       53.72       49.52      2.79 o 
 -10   5   3      517.89      509.67      7.34 o 
  -9   5   3      554.47      515.17      6.86 o 
  -8   5   3        0.12       -1.74      1.74 o 
  -7   5   3        7.27        5.90      2.13 o 
  -6   5   3        0.06        0.30      0.97 o 
  -5   5   3     1345.12     1302.65     11.33 o 
  -4   5   3      611.48      616.69      5.29 o 
  -3   5   3        0.68       -0.21      0.57 o 
  -2   5   3      177.47      213.59      2.26 o 
  -1   5   3      371.43      359.47      3.10 o 
   0   5   3     1558.19     1590.00     10.57 o 
   1   5   3       20.96       16.88      0.84 o 
   2   5   3        0.08       -0.45      0.67 o 
   3   5   3      529.73      500.50      5.48 o 
   4   5   3      345.31      348.17      4.94 o 
   5   5   3     1412.58     1361.72     13.29 o 
   6   5   3       18.41       13.58      1.57 o 
   7   5   3      143.49      131.43      3.72 o 
   8   5   3      340.59      326.87      7.52 o 
   9   5   3       56.53       54.20      4.55 o 
 -16   6   3        2.85       -2.69      6.08 o 
 -15   6   3       38.30       54.54      5.77 o 
 -14   6   3       15.63       11.61      4.40 o 
 -13   6   3       46.32       49.81      8.25 o 
 -12   6   3        4.29       -2.07      3.29 o 
 -11   6   3       88.16       87.08      4.24 o 
 -10   6   3        4.79        6.93      1.76 o 
  -9   6   3        8.21        8.05      1.56 o 
  -8   6   3        9.39        7.91      1.49 o 
  -7   6   3      107.65      103.54      2.93 o 
  -6   6   3       87.70       86.82      2.59 o 
  -5   6   3        0.01       -0.86      0.86 o 
  -4   6   3      513.59      499.16      5.65 o 
  -3   6   3       50.66       50.03      1.66 o 
  -2   6   3      679.43      691.64      6.43 o 
  -1   6   3     1320.40     1282.05     15.08 o 
   0   6   3       42.41       52.37      1.69 o 
   1   6   3      127.96      115.27      3.40 o 
   2   6   3      263.68      252.25      3.77 o 
   3   6   3      115.79      114.31      2.87 o 
   4   6   3      408.74      382.98      5.52 o 
   5   6   3      239.82      230.02      4.03 o 
   6   6   3       68.50       62.49      2.55 o 
   7   6   3       69.99       67.95      6.01 o 
   8   6   3       59.63       57.41      6.87 o 
   9   6   3      251.94      257.92      8.71 o 
  10   6   3       30.90       24.81      5.68 o 
  11   6   3       48.59       51.42      7.13 o 
  12   6   3       68.81       61.84      7.95 o 
  13   6   3        2.32        3.15      5.29 o 
 -15   7   3       18.80       22.31      7.03 o 
 -14   7   3       10.26       11.63      4.44 o 
 -13   7   3      369.43      415.55     11.91 o 
 -12   7   3        3.64        1.83      3.71 o 
 -11   7   3      258.49      290.58      9.21 o 
 -10   7   3       83.63       79.33      4.09 o 
  -9   7   3       41.90       38.28      2.92 o 
  -8   7   3      333.41      336.05      6.03 o 
  -7   7   3      288.39      260.63      4.70 o 
  -6   7   3       79.69       93.64      2.92 o 
  -5   7   3      564.82      500.04      7.57 o 
  -4   7   3       76.75       69.63      3.12 o 
  -3   7   3     2889.65     2816.36     21.47 o 
  -2   7   3       54.68       49.54      2.06 o 
  -1   7   3     1385.61     1312.25     13.00 o 
   0   7   3      973.23      966.08     10.24 o 
   1   7   3        1.61       -0.84      0.97 o 
   2   7   3     1424.89     1358.89     12.38 o 
   3   7   3      229.43      203.37      3.71 o 
   4   7   3      458.14      417.15      8.38 o 
   5   7   3      107.60      116.54      3.30 o 
   6   7   3        2.81        1.78      1.72 o 
   7   7   3      445.51      464.89     15.79 o 
   8   7   3       85.27       82.24      5.54 o 
   9   7   3       22.51       40.61      6.47 o 
  10   7   3       15.47       11.76      5.26 o 
  11   7   3        2.91       -0.26      4.53 o 
  12   7   3       75.01       82.57      9.33 o 
 -14   8   3        5.59        2.17      5.62 o 
 -13   8   3        0.02       -3.63      3.63 o 
 -12   8   3       54.19       53.35      5.59 o 
 -11   8   3        9.20        9.83      3.91 o 
 -10   8   3      198.75      205.55      7.95 o 
  -9   8   3       32.67       28.50      3.86 o 
  -8   8   3      107.05      103.76      4.33 o 
  -7   8   3       76.40       90.40      3.45 o 
  -6   8   3       11.08        9.29      1.56 o 
  -5   8   3       77.69       82.21      2.51 o 
  -4   8   3       17.10       18.62      1.50 o 
  -3   8   3      536.88      518.02      5.85 o 
  -2   8   3      692.01      695.77      8.31 o 
  -1   8   3        1.49        1.81      1.34 o 
   0   8   3      515.16      501.60      7.63 o 
   1   8   3        5.34        1.41      1.28 o 
   2   8   3       66.04       69.36      3.15 o 
   3   8   3      662.47      627.83      9.08 o 
   4   8   3       20.47       21.28      2.14 o 
   5   8   3       47.65       59.51      3.58 o 
   6   8   3       10.56        8.18      2.46 o 
   7   8   3      195.48      219.75      6.69 o 
   8   8   3      104.36       92.23      8.94 o 
   9   8   3       28.32       27.01      6.11 o 
  10   8   3       53.03       53.85      7.49 o 
  11   8   3       18.67       30.62      6.80 o 
 -13   9   3        0.23        0.39      5.26 o 
 -12   9   3        0.01       -2.99      5.16 o 
 -11   9   3       79.72       87.15      6.41 o 
 -10   9   3      142.85      138.39      7.13 o 
  -9   9   3        6.59        2.53      3.53 o 
  -8   9   3        0.01       -1.65      4.41 o 
  -7   9   3        3.48        2.33      2.08 o 
  -6   9   3       21.16       17.84      2.83 o 
  -5   9   3        0.32        0.16      1.53 o 
  -4   9   3       46.73       45.38      2.59 o 
  -3   9   3        0.40       -0.13      1.30 o 
  -2   9   3        4.90        2.02      1.49 o 
  -1   9   3       20.28       22.22      2.07 o 
   0   9   3        0.23        0.12      1.71 o 
   1   9   3      227.66      225.41      5.71 o 
   2   9   3        1.55        2.28      1.84 o 
   3   9   3       81.86       86.79      7.20 o 
   4   9   3        9.90        8.61      2.38 o 
   5   9   3        9.43        3.98      2.36 o 
   6   9   3      195.73      187.15      6.26 o 
   7   9   3        6.28        1.71      4.21 o 
   8   9   3       48.85       56.15      7.82 o 
   9   9   3       18.06       15.21      5.78 o 
  10   9   3       30.03       15.54      6.14 o 
 -12  10   3        0.17       -0.66      5.16 o 
 -11  10   3       73.98       59.47      8.35 o 
 -10  10   3        0.23       -1.65      6.32 o 
  -9  10   3      207.75      223.83      8.97 o 
  -8  10   3        0.89        4.03      3.53 o 
  -7  10   3       56.86       39.91      4.49 o 
  -6  10   3       10.79       15.45      2.72 o 
  -5  10   3       36.26       39.41      4.03 o 
  -4  10   3      113.70      124.35      4.95 o 
  -3  10   3       30.22       24.43      4.02 o 
  -2  10   3      262.62      233.59      7.85 o 
  -1  10   3       66.72       77.42      4.96 o 
   0  10   3        1.51        0.80      2.92 o 
   1  10   3       42.69       49.88      4.30 o 
   2  10   3        1.82        1.84      2.66 o 
   3  10   3       13.45       20.46      3.50 o 
   4  10   3       18.84       21.46      3.66 o 
   5  10   3       74.74       76.68      6.43 o 
   6  10   3       98.90      112.53      9.96 o 
   7  10   3       73.02       90.65      9.27 o 
   8  10   3       25.89       23.00      6.67 o 
 -11  11   3       29.67       40.87      8.02 o 
 -10  11   3       12.53       11.63      6.51 o 
  -9  11   3        0.32       -2.79      5.26 o 
  -8  11   3        1.67        3.58      3.96 o 
  -7  11   3        3.18        3.35      3.94 o 
  -6  11   3        2.95       10.48      3.93 o 
  -5  11   3        4.92       10.94      3.81 o 
  -4  11   3      126.24      132.68      6.83 o 
  -3  11   3      127.74      133.49      7.44 o 
  -2  11   3       54.00       56.05      4.93 o 
  -1  11   3       43.60       42.21      4.43 o 
   0  11   3        0.88       -0.61      2.95 o 
   1  11   3       29.90       33.84      5.09 o 
   2  11   3        1.44        6.49      3.38 o 
   3  11   3       15.12       17.78      5.72 o 
   4  11   3       10.79       12.72      5.59 o 
   5  11   3        3.37        8.44      5.65 o 
   6  11   3       54.23       59.70      8.25 o 
  -9  12   3        3.75       -3.42      5.52 o 
  -8  12   3       68.98       62.82      8.51 o 
  -7  12   3       78.09       75.11      9.07 o 
  -6  12   3      103.77       97.19      9.92 o 
  -4  12   3       57.05       49.58      7.98 o 
  -3  12   3       40.05       37.92      7.10 o 
  -2  12   3      181.75      173.22     11.47 o 
  -1  12   3       39.02       40.31      7.26 o 
   0  12   3       23.65       10.97      5.82 o 
   1  12   3       79.84       77.57      8.48 o 
   2  12   3       19.94       25.66      6.57 o 
 -18   0   4       35.54       36.93      8.15 o 
 -17   0   4       23.11       28.85      7.26 o 
 -16   0   4       37.28       46.29      7.56 o 
 -15   0   4       31.34       38.90      6.67 o 
 -14   0   4      381.17      366.41     17.00 o 
 -13   0   4      178.68      163.74     10.58 o 
 -12   0   4     1767.94     1754.74     44.24 o 
 -11   0   4      421.60      449.77      9.79 o 
 -10   0   4      321.79      346.02      7.84 o 
  -9   0   4       33.19       43.65      2.79 o 
  -8   0   4     2915.83     2928.49     31.78 o 
  -7   0   4     2937.82     2761.07     38.64 o 
  -6   0   4     3359.08     3762.77     74.44 o 
  -5   0   4      284.26      300.84      4.17 o 
  -4   0   4     4873.61     5167.32     66.83 o 
  -3   0   4    11809.86    11995.07    172.23 o 
  -2   0   4     8760.13     8900.82    175.88 o 
   0   0   4      148.96      132.48      3.55 o 
   1   0   4     3958.23     3982.52     70.77 o 
   2   0   4      143.20      187.28      3.69 o 
   3   0   4     3835.85     3905.67     49.40 o 
   4   0   4       11.25       14.57      1.58 o 
   5   0   4       45.05       26.86      6.70 o 
   6   0   4     1082.52     1111.26     24.05 o 
   7   0   4      368.34      332.46      7.48 o 
   8   0   4      449.64      453.10      9.48 o 
   9   0   4        4.46       -0.85      3.19 o 
 -18   1   4       14.16        7.80      5.16 o 
 -17   1   4       25.70       27.51      5.15 o 
 -16   1   4      181.52      199.17      8.48 o 
 -15   1   4        0.84        5.98      4.01 o 
 -14   1   4        6.86        1.09      2.22 o 
 -13   1   4      117.27      118.14      4.03 o 
 -12   1   4        0.76       -2.49      2.49 o 
 -11   1   4      425.21      423.12      6.65 o 
 -10   1   4       37.46       38.68      2.06 o 
  -9   1   4      182.78      173.38      4.10 o 
  -8   1   4      422.20      420.40      4.93 o 
  -7   1   4      102.08       90.96      1.98 o 
  -6   1   4      364.93      373.12      4.35 o 
  -5   1   4      365.59      403.83      4.19 o 
  -4   1   4      378.65      389.60      3.55 o 
  -3   1   4     1626.73     1639.48     16.09 o 
  -2   1   4      313.50      327.16      5.21 o 
  -1   1   4       84.55      106.13      3.45 o 
   0   1   4       24.69       32.75      1.05 o 
   1   1   4     1974.81     2002.29     21.13 o 
   2   1   4      925.15      952.44      9.95 o 
   3   1   4      389.23      423.96      5.03 o 
   4   1   4      118.30       89.83      4.86 o 
   5   1   4       46.49       40.43      2.16 o 
   6   1   4      875.42      857.00     11.29 o 
   7   1   4       86.89       94.59      3.51 o 
   8   1   4       96.08       96.91      3.25 o 
   9   1   4      301.31      314.54      9.36 o 
 -17   2   4        0.00       -0.27      4.67 o 
 -16   2   4        7.37        5.68      4.12 o 
 -15   2   4        5.03       -1.68      3.59 o 
 -14   2   4       42.77       47.48      5.17 o 
 -13   2   4       27.60       31.35      3.00 o 
 -12   2   4       14.98       10.90      2.42 o 
 -11   2   4        0.37       -1.57      1.57 o 
 -10   2   4        0.51       -2.93      3.52 o 
  -9   2   4        6.68        3.40      1.44 o 
  -8   2   4      199.74      204.14      4.33 o 
  -7   2   4      330.61      341.44      3.53 o 
  -6   2   4       53.76       44.20      1.22 o 
  -5   2   4       18.34       21.27      0.91 o 
  -4   2   4        0.39        0.30      0.56 o 
  -3   2   4      373.72      405.07      3.41 o 
  -2   2   4      721.12      720.08      8.83 o 
  -1   2   4     2470.68     2500.61     23.32 o 
   0   2   4      257.68      278.06      3.96 o 
   1   2   4      327.72      338.78      4.69 o 
   2   2   4      552.01      581.75      6.24 o 
   3   2   4     1058.57     1065.25     12.27 o 
   4   2   4      583.35      584.92      7.80 o 
   5   2   4      349.35      360.62      5.10 o 
   6   2   4       22.08       17.00      2.17 o 
   7   2   4      399.77      395.59      6.98 o 
   8   2   4      313.89      288.85      5.74 o 
   9   2   4      105.40      117.39      7.49 o 
 -17   3   4        0.15        0.53      4.24 o 
 -16   3   4       18.86       11.79      4.68 o 
 -15   3   4      110.15      113.48      8.16 o 
 -14   3   4       32.58       34.38      6.93 o 
 -13   3   4        7.56       -0.44      2.11 o 
 -12   3   4      432.07      396.07      7.98 o 
 -11   3   4      148.37      139.71      4.58 o 
 -10   3   4     1844.31     1817.41     23.81 o 
  -9   3   4      108.31      121.39      2.97 o 
  -8   3   4      218.80      230.77      4.23 o 
  -7   3   4      616.71      568.43      5.62 o 
  -6   3   4     1165.78     1195.36      9.19 o 
  -5   3   4     1489.86     1404.26     10.40 o 
  -4   3   4        2.51       12.38      0.59 o 
  -3   3   4      369.88      365.56      3.39 o 
  -2   3   4     1390.38     1308.46     10.39 o 
  -1   3   4       11.46        9.68      0.72 o 
   0   3   4      710.75      626.34      6.77 o 
   1   3   4      215.48      179.74      2.77 o 
   2   3   4       24.55       24.82      1.27 o 
   3   3   4     1168.94     1128.44     11.44 o 
   4   3   4      433.29      433.30      5.64 o 
   5   3   4     1348.77     1329.11     13.74 o 
   6   3   4      682.72      647.08     11.73 o 
   7   3   4       32.92       31.87      2.37 o 
   8   3   4       28.65       25.62      4.80 o 
   9   3   4      119.91      129.62      8.12 o 
 -17   4   4        0.25       -2.85      4.28 o 
 -16   4   4        0.05       -1.69      3.92 o 
 -15   4   4        0.18       -3.66      3.66 o 
 -14   4   4       31.93       40.78      4.69 o 
 -13   4   4       16.95       20.17      3.68 o 
 -12   4   4        0.42       -0.14      1.59 o 
 -11   4   4       13.10       16.07      1.98 o 
 -10   4   4       24.44       27.11      3.09 o 
  -9   4   4     1181.65     1156.71     11.78 o 
  -8   4   4       34.31       36.37      2.08 o 
  -7   4   4        5.94        5.31      1.08 o 
  -6   4   4      271.57      282.53      4.62 o 
  -5   4   4       89.76      107.10      2.23 o 
  -4   4   4        4.19        3.44      0.53 o 
  -3   4   4      399.75      432.45      3.46 o 
  -2   4   4     1596.26     1634.66     11.19 o 
  -1   4   4     1017.48     1012.53      7.65 o 
   0   4   4      205.64      217.75      2.41 o 
   1   4   4        2.75        5.44      0.68 o 
   2   4   4       27.58       21.34      0.97 o 
   3   4   4       23.43       31.39      1.47 o 
   4   4   4      178.59      191.28      3.34 o 
   5   4   4       37.64       42.25      2.10 o 
   6   4   4        2.67        0.35      1.33 o 
   7   4   4        5.64        6.63      1.27 o 
   8   4   4       21.67       15.77      4.14 o 
 -16   5   4        1.48       -3.89      3.89 o 
 -15   5   4       13.01        7.70     10.10 o 
 -14   5   4       39.50       39.15      4.90 o 
 -13   5   4        3.51        0.78      3.25 o 
 -12   5   4       22.56       24.52      3.64 o 
 -11   5   4       36.93       41.50      2.54 o 
 -10   5   4       46.73       52.04      2.64 o 
  -9   5   4      170.12      175.58      3.76 o 
  -8   5   4       24.66       24.51      2.09 o 
  -7   5   4      287.35      300.36      4.51 o 
  -6   5   4      180.12      203.34      3.49 o 
  -5   5   4      203.58      192.56      2.95 o 
  -4   5   4        2.49        1.44      0.60 o 
  -3   5   4        1.88        1.03      0.57 o 
  -2   5   4      341.16      360.89      3.22 o 
  -1   5   4       36.48       28.56      1.02 o 
   0   5   4        2.25        1.54      0.62 o 
   1   5   4        0.80        1.90      0.76 o 
   2   5   4      884.68      891.58      8.13 o 
   3   5   4       36.96       43.74      1.70 o 
   4   5   4      432.20      417.99      5.47 o 
   5   5   4      352.84      336.92      4.98 o 
   6   5   4      100.33       96.76      2.85 o 
   7   5   4        8.53        9.12      1.71 o 
   8   5   4       73.32       80.00      5.18 o 
   9   5   4      108.54      102.12      8.58 o 
  10   5   4        2.72        1.05      3.88 o 
  12   5   4        0.14        3.91      4.63 o 
 -16   6   4        8.13        4.72      4.28 o 
 -15   6   4        1.08       -0.70      3.91 o 
 -14   6   4        3.96       -2.60      3.78 o 
 -13   6   4      140.86      156.08      7.36 o 
 -12   6   4       82.57       92.35      5.83 o 
 -11   6   4       30.69       37.87      3.97 o 
 -10   6   4        3.12        3.63      1.59 o 
  -9   6   4       91.05       75.66      3.07 o 
  -8   6   4      717.10      706.34      9.58 o 
  -7   6   4     1093.71     1050.10     12.55 o 
  -6   6   4       34.77       35.98      1.84 o 
  -5   6   4       93.19       85.24      2.04 o 
  -4   6   4       39.21       36.12      1.39 o 
  -3   6   4      587.26      593.26      5.35 o 
  -2   6   4     1103.67     1128.40      9.23 o 
  -1   6   4      298.87      297.48      3.82 o 
   0   6   4       14.92       13.42      1.24 o 
   1   6   4      403.83      402.90      4.75 o 
   2   6   4       10.20        8.07      1.08 o 
   3   6   4     1219.43     1226.60     11.01 o 
   4   6   4      380.54      353.21      4.73 o 
   5   6   4      114.80      112.86      3.08 o 
   6   6   4       25.63       28.42      4.06 o 
   7   6   4        0.46        1.81      2.57 o 
   8   6   4      362.46      377.45     14.82 o 
   9   6   4       39.85       42.35      6.51 o 
  10   6   4       21.60       11.40      4.90 o 
  11   6   4       34.81       30.13      6.44 o 
  12   6   4       55.14       57.50      8.12 o 
 -15   7   4       71.63       71.39     10.07 o 
 -14   7   4       68.44       72.45      9.84 o 
 -13   7   4        2.53       -2.10      3.81 o 
 -12   7   4        1.90        6.56      3.75 o 
 -11   7   4        5.18        7.46      3.39 o 
 -10   7   4      115.28      109.26      9.54 o 
  -9   7   4       16.99       20.85      2.10 o 
  -8   7   4        2.29        2.70      1.41 o 
  -7   7   4      118.02      115.31      3.75 o 
  -6   7   4       76.40       74.79      2.30 o 
  -5   7   4       42.27       42.64      1.73 o 
  -4   7   4       45.75       52.20      1.79 o 
  -3   7   4       49.26       47.42      1.78 o 
  -2   7   4       60.99       62.27      1.97 o 
  -1   7   4      170.74      160.31      3.02 o 
   0   7   4      499.98      478.99      5.58 o 
   1   7   4        0.11       -1.07      1.07 o 
   2   7   4       84.49       88.19      2.48 o 
   3   7   4      170.87      171.69      3.29 o 
   4   7   4       12.80       12.36      1.58 o 
   5   7   4      141.50      146.05      4.91 o 
   6   7   4       15.95       10.30      3.01 o 
   7   7   4       77.06       82.57      7.85 o 
   8   7   4      265.68      231.18     12.19 o 
   9   7   4        3.77       -0.36      4.14 o 
  10   7   4       38.45       28.45      6.28 o 
  11   7   4        6.79       -3.55      4.53 o 
 -14   8   4       22.29       21.50      4.87 o 
 -13   8   4       81.70       81.96      6.47 o 
 -12   8   4       77.95      106.25      6.91 o 
 -11   8   4      115.36      120.65      6.68 o 
 -10   8   4        3.60        6.99      3.35 o 
  -9   8   4      509.47      497.87     12.30 o 
  -8   8   4        2.17        1.33      2.71 o 
  -7   8   4      200.11      204.23      4.89 o 
  -6   8   4      344.04      328.86      7.67 o 
  -5   8   4       24.01       23.83      1.77 o 
  -4   8   4     1064.59     1058.27     10.28 o 
  -3   8   4      333.04      326.67      4.78 o 
  -2   8   4      692.89      689.62      7.53 o 
  -1   8   4      520.37      515.19      6.20 o 
   0   8   4      362.97      324.09      5.54 o 
   1   8   4       77.65       83.73      3.29 o 
   2   8   4      130.59      140.55      5.83 o 
   3   8   4       87.82       73.30      4.55 o 
   4   8   4      249.81      271.74      6.73 o 
   5   8   4        3.33        2.44      2.15 o 
   6   8   4      182.31      209.30      7.75 o 
   7   8   4        0.02       -0.20      4.27 o 
   8   8   4      103.83      104.29      9.63 o 
   9   8   4       10.49        4.96      5.09 o 
  10   8   4        4.79        0.79      4.96 o 
 -13   9   4       34.99       33.09      6.19 o 
 -12   9   4       12.37       11.55      4.32 o 
 -11   9   4        0.45        0.93      3.80 o 
 -10   9   4        8.08        0.03      3.63 o 
  -9   9   4       22.04       22.82      3.94 o 
  -8   9   4       46.51       51.99      3.60 o 
  -7   9   4        4.88       -0.01      2.10 o 
  -6   9   4       13.17       16.65      2.50 o 
  -5   9   4        5.43        4.77      2.01 o 
  -4   9   4       15.62       18.84      2.50 o 
  -3   9   4        7.69       12.78      2.73 o 
  -2   9   4        7.11        0.65      2.30 o 
  -1   9   4      202.89      185.27      7.43 o 
   0   9   4       64.03       60.54      4.27 o 
   1   9   4      147.96      152.37     13.29 o 
   2   9   4       15.92       11.49      4.90 o 
   3   9   4        0.56       -2.46      2.87 o 
   4   9   4      121.96      113.46      5.84 o 
   5   9   4        2.29       -2.05      2.79 o 
   6   9   4      187.03      206.08     11.35 o 
   7   9   4        7.50       11.37      5.88 o 
   8   9   4       46.61       52.47      7.69 o 
   9   9   4       35.74       29.73      7.00 o 
 -12  10   4       15.53       13.67      6.37 o 
 -11  10   4        6.33       -0.19      5.67 o 
 -10  10   4       14.14        7.17      4.28 o 
  -9  10   4        2.27       -0.98      3.52 o 
  -8  10   4      104.16      100.10      5.06 o 
  -7  10   4       58.53       59.96      4.00 o 
  -6  10   4       36.13       39.12      4.44 o 
  -5  10   4       67.52       76.01      4.14 o 
  -4  10   4        1.07        2.36      2.15 o 
  -3  10   4      265.70      267.23      8.38 o 
  -2  10   4      172.11      173.23      6.93 o 
  -1  10   4       72.65       66.79      4.81 o 
   0  10   4      143.71      141.84     10.89 o 
   1  10   4        0.39        0.16      2.61 o 
   2  10   4      345.26      323.38      9.54 o 
   3  10   4        2.01        0.44      2.74 o 
   4  10   4       17.19       10.20      3.52 o 
   5  10   4      435.54      425.24     12.19 o 
   6  10   4       50.00       67.13      8.58 o 
   7  10   4       71.26       68.24      8.94 o 
   8  10   4        6.05        4.76      5.36 o 
 -10  11   4       92.59      103.04     10.09 o 
  -9  11   4       41.35       42.02      5.44 o 
  -8  11   4      247.22      280.17     13.45 o 
  -7  11   4      158.23      155.05      7.91 o 
  -6  11   4      130.24      131.71      5.74 o 
  -5  11   4      269.70      291.75     11.33 o 
  -4  11   4        3.47        3.69      3.22 o 
  -3  11   4       87.11       93.22      5.85 o 
  -2  11   4      134.49      138.79      6.86 o 
  -1  11   4       31.49       23.09      5.11 o 
   0  11   4      261.08      287.17      9.32 o 
   1  11   4       38.48       42.62      4.65 o 
   2  11   4      212.43      205.92      8.32 o 
   3  11   4      120.86      131.76     12.99 o 
   4  11   4      121.25      146.57     11.11 o 
   5  11   4       79.69       79.71      9.04 o 
   6  11   4        4.20       -4.86      4.86 o 
  -8  12   4        0.07       -2.00      5.19 o 
  -7  12   4       13.87        3.29      5.45 o 
  -6  12   4       59.63       62.15      7.39 o 
  -5  12   4       15.10        8.21      6.34 o 
  -4  12   4       67.04       71.59      8.61 o 
  -3  12   4        8.27        9.96      5.68 o 
  -2  12   4        0.62       -4.70      4.70 o 
  -1  12   4       44.89       48.79      7.52 o 
   0  12   4       12.43       12.39      5.68 o 
   1  12   4       17.91       23.72      6.44 o 
   2  12   4        7.92        8.35      5.65 o 
   3  12   4        1.11        5.62      5.52 o 
   4  12   4       87.36      115.72     10.91 o 
 -18   1   5        4.40        4.95      4.43 o 
 -17   1   5       47.87       57.62      5.79 o 
 -16   1   5        1.07       -0.80      3.60 o 
 -15   1   5        0.01        1.56      3.47 o 
 -14   1   5      418.86      424.82     11.67 o 
 -13   1   5       13.94       16.20      2.07 o 
 -12   1   5        0.37       -1.50      1.50 o 
 -11   1   5       23.56       20.33      1.85 o 
 -10   1   5        5.92        2.19      1.60 o 
  -9   1   5      413.44      390.55      5.59 o 
  -8   1   5      347.79      310.54      4.56 o 
  -7   1   5       53.92       48.01      1.36 o 
  -6   1   5        1.97        1.14      0.56 o 
  -5   1   5       19.42       13.58      0.72 o 
  -4   1   5       31.13       16.04      0.96 o 
  -3   1   5     1606.80     1544.96     28.78 o 
  -2   1   5      750.41      716.76     14.26 o 
  -1   1   5     1844.06     1868.92     34.27 o 
   0   1   5      210.15      178.35      5.65 o 
   1   1   5      510.69      523.29      7.97 o 
   2   1   5      680.77      638.86      7.85 o 
   3   1   5       16.07       18.93      1.11 o 
   4   1   5      170.23      185.40      3.20 o 
   5   1   5       17.32       17.36      1.45 o 
   6   1   5       66.52       69.15      3.07 o 
   7   1   5      500.63      495.23      8.01 o 
 -18   2   5       13.77       15.00      5.03 o 
 -17   2   5       13.32       17.15      4.66 o 
 -16   2   5       13.51       10.05      4.34 o 
 -15   2   5       20.73       17.96      4.00 o 
 -14   2   5        0.08       -2.07      2.07 o 
 -13   2   5       21.33       15.22      2.33 o 
 -12   2   5       56.69       60.02      2.90 o 
 -11   2   5       70.72       58.63      3.19 o 
 -10   2   5      240.99      209.67      4.93 o 
  -9   2   5      123.27      128.35      3.04 o 
  -8   2   5      226.59      246.42      3.94 o 
  -7   2   5     1428.87     1482.63     13.44 o 
  -6   2   5     1439.20     1509.49     16.63 o 
  -5   2   5     1256.07     1236.18     12.35 o 
  -4   2   5       12.15       10.29      0.68 o 
  -3   2   5        5.91        6.67      1.64 o 
  -2   2   5      207.07      218.36      6.18 o 
  -1   2   5     1269.12     1299.12     35.48 o 
   0   2   5     1808.99     1815.51     19.56 o 
   1   2   5       41.12       34.18      1.98 o 
   2   2   5      214.30      218.25      4.71 o 
   3   2   5      359.67      382.53      4.79 o 
   4   2   5       64.20       60.21      2.09 o 
   5   2   5     1293.07     1276.57     15.19 o 
   6   2   5        1.36       -0.18      0.89 o 
   7   2   5      130.65      107.15      3.38 o 
 -17   3   5        1.39       -3.92      4.03 o 
 -16   3   5       31.74       43.69      5.32 o 
 -15   3   5        0.59        0.47      3.50 o 
 -14   3   5       17.37       17.13      5.55 o 
 -13   3   5       95.46       96.83      4.32 o 
 -12   3   5        1.69        0.07      1.56 o 
 -11   3   5       15.28       21.46      3.88 o 
 -10   3   5      312.50      317.36      5.37 o 
  -9   3   5      363.97      325.70      5.16 o 
  -8   3   5      588.65      586.09      7.22 o 
  -7   3   5       59.84       50.87      1.99 o 
  -6   3   5       36.40       28.59      1.09 o 
  -5   3   5        0.74        0.98      0.84 o 
  -4   3   5      523.89      545.19      4.97 o 
  -3   3   5       19.30       18.50      0.87 o 
  -2   3   5      239.21      218.78      2.83 o 
  -1   3   5      118.79      118.36      2.54 o 
   0   3   5      283.25      288.56      4.52 o 
   1   3   5      644.68      610.47      8.49 o 
   2   3   5        0.20       -0.82      1.16 o 
   3   3   5       23.02       23.74      1.32 o 
   4   3   5      537.36      543.25      7.63 o 
   5   3   5      139.88      141.97      3.79 o 
   6   3   5      274.33      270.13      4.73 o 
   7   3   5      148.74      152.96      5.15 o 
 -17   4   5        0.00       -1.08      4.27 o 
 -16   4   5      102.70      101.45      9.79 o 
 -15   4   5        3.85        1.58      3.74 o 
 -14   4   5       43.78       49.33      9.40 o 
 -13   4   5       40.42       42.28      3.36 o 
 -12   4   5       69.07       60.97      3.66 o 
 -11   4   5     1207.25     1220.20     17.29 o 
 -10   4   5       17.03       27.03      2.61 o 
  -9   4   5      749.84      754.89      8.43 o 
  -8   4   5      500.53      496.32      6.05 o 
  -7   4   5      131.66      144.90      3.16 o 
  -6   4   5     4264.23     4282.57     35.43 o 
  -5   4   5      875.85      943.54      9.21 o 
  -4   4   5       86.68       74.84      1.57 o 
  -3   4   5      284.91      293.44      3.34 o 
  -2   4   5        3.15       -0.89      3.87 o 
  -1   4   5     4545.79     4584.20     41.67 o 
   0   4   5       47.98       40.14      1.74 o 
   1   4   5      289.09      293.67      5.10 o 
   2   4   5     1547.65     1559.80     15.34 o 
   3   4   5      179.42      185.91      3.47 o 
   4   4   5      995.24      962.47      9.63 o 
   5   4   5      270.96      270.50      4.67 o 
   6   4   5        1.72       -0.78      1.26 o 
   7   4   5      159.80      179.95      8.81 o 
 -17   5   5        0.00       -3.06      5.75 o 
 -16   5   5        3.66        4.95      4.14 o 
 -15   5   5       58.10       57.78      5.52 o 
 -14   5   5       18.56       11.04      3.96 o 
 -13   5   5        4.42       -1.19      3.01 o 
 -12   5   5      110.20      107.60      4.59 o 
 -11   5   5        0.73        0.19      3.37 o 
 -10   5   5       64.48       82.63      3.16 o 
  -9   5   5       36.63       37.15      1.99 o 
  -8   5   5       19.42       15.03      2.83 o 
  -7   5   5       42.36       46.38      1.92 o 
  -6   5   5        1.33        4.32      1.72 o 
  -5   5   5      272.03      266.72      3.18 o 
  -4   5   5       19.75       18.13      1.15 o 
  -3   5   5       17.27       15.22      1.16 o 
  -2   5   5      156.71      148.12      2.50 o 
  -1   5   5      428.76      434.03      5.73 o 
   0   5   5      228.22      217.25      4.14 o 
   1   5   5        2.40        2.74      1.40 o 
   2   5   5      468.50      483.58      5.60 o 
   3   5   5      932.77      904.77      9.21 o 
   4   5   5      194.07      219.74      3.85 o 
   5   5   5       66.34       56.08      3.28 o 
   6   5   5       26.00       28.09      8.28 o 
   7   5   5      354.15      382.77     14.49 o 
   8   5   5      125.93      119.99      8.84 o 
   9   5   5       14.80        6.87      4.53 o 
  10   5   5       27.99       24.94      5.59 o 
  11   5   5       50.54       49.42      7.20 o 
 -16   6   5        7.12        0.64      4.22 o 
 -15   6   5        1.71       -3.09      5.83 o 
 -14   6   5       33.01       43.11      5.18 o 
 -13   6   5        3.14        0.85      3.40 o 
 -12   6   5        0.59        4.15      3.20 o 
 -11   6   5        4.82        0.83      2.08 o 
 -10   6   5       13.44       15.61      2.38 o 
  -9   6   5       15.79       13.28      1.82 o 
  -8   6   5        2.07        1.12      1.27 o 
  -7   6   5      660.06      621.49      7.42 o 
  -6   6   5      180.83      173.49      2.84 o 
  -5   6   5       26.19       22.11      1.20 o 
  -4   6   5       15.57       17.30      1.11 o 
  -3   6   5      100.08      103.85      2.03 o 
  -2   6   5      234.14      244.13      3.05 o 
  -1   6   5       86.87       84.23      1.98 o 
   0   6   5      257.54      257.18      3.71 o 
   1   6   5       78.82       70.70      2.42 o 
   2   6   5      330.15      316.89      4.53 o 
   3   6   5       26.78       23.83      1.48 o 
   4   6   5        1.68        0.89      1.16 o 
   5   6   5      106.03       98.56      5.12 o 
   6   6   5       66.99       74.19      7.03 o 
   7   6   5      141.22      157.64     10.02 o 
   8   6   5      169.63      174.89     10.65 o 
   9   6   5       64.41       57.60      7.33 o 
  10   6   5       97.13       88.65      8.74 o 
  11   6   5        7.05        9.23      5.19 o 
 -15   7   5       88.71       99.82     13.18 o 
 -14   7   5       14.30       12.14      4.37 o 
 -13   7   5       86.29      114.01      7.04 o 
 -12   7   5      123.33      138.50     10.48 o 
 -11   7   5       19.00       18.58      3.63 o 
 -10   7   5       65.62       56.38      3.52 o 
  -9   7   5       35.00       36.33      2.90 o 
  -8   7   5        2.66        7.83      2.25 o 
  -7   7   5      661.27      631.74      7.68 o 
  -6   7   5       47.72       37.70      1.81 o 
  -5   7   5      597.71      574.87      5.97 o 
  -4   7   5      424.24      418.20      4.79 o 
  -3   7   5      361.39      354.57      4.25 o 
  -2   7   5      638.12      619.18      6.56 o 
  -1   7   5      126.96      118.33      2.65 o 
   0   7   5      728.02      683.27      7.07 o 
   1   7   5        0.22       -1.05      1.05 o 
   2   7   5       77.67       73.46      2.44 o 
   3   7   5      121.82      112.57      4.23 o 
   4   7   5       21.09       19.38      2.46 o 
   5   7   5       73.92       97.68      7.92 o 
   6   7   5       42.84       68.87      7.10 o 
   7   7   5       29.12       39.79      6.51 o 
   8   7   5       23.62       20.44      5.75 o 
   9   7   5        4.72        6.14      4.93 o 
  10   7   5        8.75       16.69      5.55 o 
 -14   8   5       15.03       10.39      5.52 o 
 -13   8   5       33.94       43.32      5.29 o 
 -12   8   5      236.14      260.20      9.36 o 
 -11   8   5       45.17       57.83      5.06 o 
 -10   8   5        1.34        1.73      3.06 o 
  -9   8   5       37.43       62.82      4.80 o 
  -8   8   5       33.74       30.45      2.51 o 
  -7   8   5      107.44      104.20      3.70 o 
  -6   8   5       52.54       50.19      2.69 o 
  -5   8   5      579.64      554.97      7.13 o 
  -4   8   5      577.67      582.29      7.27 o 
  -3   8   5      149.09      134.87      3.09 o 
  -2   8   5      200.45      178.45      3.63 o 
  -1   8   5       50.66       58.62      2.62 o 
   0   8   5      359.30      369.13      5.97 o 
   1   8   5      386.27      359.82      7.41 o 
   2   8   5        0.88        0.87      2.21 o 
   3   8   5        0.46       -0.59      2.29 o 
   4   8   5       14.17       18.18      3.27 o 
   5   8   5      236.95      264.06     12.72 o 
   6   8   5       26.92       18.40      5.52 o 
   7   8   5        0.38       -4.01      4.01 o 
   8   8   5       27.47       38.51      7.29 o 
   9   8   5        5.33        7.46      5.16 o 
 -13   9   5       26.39       20.52      4.84 o 
 -12   9   5       15.97       12.63      4.60 o 
 -11   9   5        1.77       -2.02      3.52 o 
 -10   9   5        2.41       -0.96      2.57 o 
  -9   9   5        3.35        0.49      2.28 o 
  -8   9   5        8.41        8.37      2.48 o 
  -7   9   5        1.97        4.86      2.15 o 
  -6   9   5        1.35       -1.76      1.76 o 
  -5   9   5       44.06       38.64      3.02 o 
  -4   9   5       30.06       32.28      3.32 o 
  -3   9   5       35.97       43.23      3.73 o 
  -2   9   5       55.36       54.12      4.10 o 
  -1   9   5       31.97       35.82      3.55 o 
   0   9   5       29.52       28.90      3.45 o 
   1   9   5      159.01      151.21      6.18 o 
   2   9   5        0.01       -0.35      2.34 o 
   3   9   5        7.92       11.24      3.04 o 
   4   9   5       53.74       54.33      4.53 o 
   5   9   5        1.49        6.94      3.34 o 
   6   9   5      194.06      197.79     12.68 o 
   7   9   5        2.36        5.52      5.39 o 
   8   9   5        5.12       -3.78      4.70 o 
 -12  10   5       12.42       10.69      4.54 o 
 -11  10   5      114.16      132.62     18.94 o 
 -10  10   5        1.71       -0.53      3.65 o 
  -9  10   5        4.53       -2.56      2.56 o 
  -8  10   5       32.53       27.26      3.41 o 
  -7  10   5       14.39       11.45      2.75 o 
  -6  10   5       40.44       43.29      3.49 o 
  -5  10   5        1.69        3.05      2.18 o 
  -4  10   5       20.14       26.48      3.57 o 
  -3  10   5       12.24       17.45      4.24 o 
  -2  10   5       19.80       19.18      3.28 o 
  -1  10   5       56.47       66.12      4.82 o 
   0  10   5       27.49       33.96      3.90 o 
   1  10   5       29.75       36.50      3.90 o 
   2  10   5       37.01       41.66      4.24 o 
   3  10   5       28.19       30.57      4.13 o 
   4  10   5      132.94      147.21      7.36 o 
   5  10   5       75.60       85.98      6.16 o 
   6  10   5        9.35       23.62      6.44 o 
   7  10   5        1.18       -1.51      4.96 o 
 -10  11   5        0.62        2.41      4.05 o 
  -9  11   5        7.04        3.82      7.10 o 
  -8  11   5       16.95       10.78      4.24 o 
  -7  11   5        0.76        1.28      2.65 o 
  -6  11   5       38.60       45.44      3.99 o 
  -5  11   5       14.32       14.99      4.73 o 
  -4  11   5      104.17      119.47      6.62 o 
  -3  11   5       25.73       29.95      4.03 o 
  -2  11   5        4.30        4.55      4.71 o 
  -1  11   5        0.13        2.60      3.01 o 
   0  11   5        9.04        7.04      3.35 o 
   1  11   5        7.23       11.58      9.23 o 
   2  11   5        0.89       -3.66      3.66 o 
   3  11   5        5.68        3.32      3.27 o 
   4  11   5        0.01       -2.37      3.14 o 
   5  11   5        0.35       -4.60      4.60 o 
  -8  12   5       78.69       82.90      9.92 o 
  -7  12   5       46.75       46.65      7.31 o 
  -6  12   5        0.26        3.81      6.05 o 
  -5  12   5       21.24       25.59      7.06 o 
  -4  12   5       46.80       41.63      4.90 o 
  -3  12   5       23.77       15.30      5.85 o 
  -2  12   5       38.69       34.12      6.00 o 
  -1  12   5       31.84       23.98      4.39 o 
   0  12   5       14.26       13.64      4.14 o 
   1  12   5      227.43      233.30     11.29 o 
   2  12   5        0.43        7.33      5.68 o 
   3  12   5       23.05       27.93      6.74 o 
 -18   0   6       68.86       78.07      9.20 o 
 -17   0   6       10.65       10.94      6.14 o 
 -16   0   6       16.46       22.67      6.18 o 
 -15   0   6       10.80        7.74      3.27 o 
 -14   0   6      210.31      210.78      7.25 o 
 -13   0   6      351.32      346.82      8.99 o 
 -12   0   6      318.09      344.75      8.43 o 
 -11   0   6      218.78      202.79      5.91 o 
 -10   0   6      258.28      260.67      6.34 o 
  -9   0   6      413.12      394.67      7.81 o 
  -8   0   6      244.65      256.46      5.59 o 
  -7   0   6        2.10        0.21      2.43 o 
  -6   0   6      289.26      288.28      5.30 o 
  -5   0   6     7363.82     7617.67     98.05 o 
  -4   0   6     4292.40     4436.59     80.07 o 
  -1   0   6     1067.46     1038.91     19.68 o 
   0   0   6       29.56       22.54      2.07 o 
   1   0   6      609.05      590.69     12.68 o 
   2   0   6        0.01       -1.51      1.51 o 
   3   0   6        1.89        2.83      1.87 o 
   4   0   6      337.55      367.94      6.91 o 
   5   0   6      254.47      250.04      5.84 o 
   6   0   6      401.41      421.68      8.54 o 
 -18   1   6       26.43       23.71      5.07 o 
 -17   1   6        2.88        6.22      4.14 o 
 -16   1   6        0.23       -1.16      3.53 o 
 -15   1   6       12.65       14.80      2.28 o 
 -14   1   6      107.86      106.98      3.96 o 
 -13   1   6      215.79      214.29      4.95 o 
 -12   1   6       34.96       31.76      2.24 o 
 -11   1   6       10.05        9.50      1.57 o 
 -10   1   6        8.61       16.45      1.56 o 
  -9   1   6       89.83       76.30      2.36 o 
  -8   1   6        6.32        4.69      0.81 o 
  -7   1   6       32.11       30.61      1.21 o 
  -6   1   6      448.46      452.60      5.24 o 
  -5   1   6       72.05       69.65      1.77 o 
  -4   1   6      536.45      545.77     11.63 o 
  -3   1   6      143.50      148.31      4.50 o 
  -2   1   6        0.14        0.66      1.35 o 
  -1   1   6     1224.96     1170.53     22.34 o 
   0   1   6       20.39       22.75      2.61 o 
   1   1   6     1076.14     1104.42     15.32 o 
   2   1   6      120.83      115.97      4.53 o 
   3   1   6      135.03      141.77      5.21 o 
   4   1   6      642.11      651.53      7.39 o 
   5   1   6       10.62       13.79      1.47 o 
   6   1   6       86.48       91.88     13.32 o 
 -18   2   6        5.32       -1.04      4.25 o 
 -17   2   6        0.35       -3.79      3.79 o 
 -16   2   6       19.33       18.64      4.28 o 
 -15   2   6        0.84       -2.19      2.23 o 
 -14   2   6       16.72       10.60      2.11 o 
 -13   2   6       25.23       21.10      2.20 o 
 -12   2   6       82.75       71.24      3.04 o 
 -11   2   6       10.33        9.08      1.40 o 
 -10   2   6       11.60       10.06      1.34 o 
  -9   2   6       66.33       68.52      2.01 o 
  -8   2   6        0.05        0.12      1.16 o 
  -7   2   6        8.33        4.39      0.97 o 
  -6   2   6       85.76       91.85      1.79 o 
  -5   2   6       63.38       47.41      1.19 o 
  -4   2   6      783.55      832.18     17.25 o 
  -3   2   6      506.27      504.60     11.43 o 
  -2   2   6        0.06       -1.54      1.54 o 
  -1   2   6        3.82        0.93      1.16 o 
   0   2   6       57.79       60.33      2.86 o 
   1   2   6      676.10      680.69     10.34 o 
   2   2   6      462.47      494.03      8.40 o 
   3   2   6      402.51      418.84      6.28 o 
   4   2   6        0.78       -1.14      1.14 o 
   5   2   6      212.91      206.31      3.84 o 
   6   2   6      174.96      178.40     11.24 o 
 -17   3   6       18.42       18.15      4.71 o 
 -16   3   6       20.98       17.66      4.36 o 
 -15   3   6       49.57       63.68      4.05 o 
 -14   3   6        0.13       -1.70      1.70 o 
 -13   3   6       75.18       63.55      3.73 o 
 -12   3   6      630.77      618.41     10.27 o 
 -11   3   6       88.48       85.95      3.10 o 
 -10   3   6      195.09      217.45      4.22 o 
  -9   3   6      182.88      170.21      3.46 o 
  -8   3   6       43.88       42.36      2.62 o 
  -7   3   6     1096.04     1028.85     13.10 o 
  -6   3   6       75.18       65.92      2.43 o 
  -5   3   6      622.97      640.87      5.76 o 
  -4   3   6      254.25      266.33      3.83 o 
  -3   3   6      671.67      665.92     13.82 o 
  -2   3   6      654.89      593.49      7.51 o 
  -1   3   6       63.48       66.34      4.24 o 
   0   3   6      432.29      408.96      5.90 o 
   1   3   6        0.14       -1.02      1.02 o 
   2   3   6        2.38        2.22      2.60 o 
   3   3   6     1379.22     1365.59     16.10 o 
   4   3   6      623.36      600.81      8.78 o 
   5   3   6        5.07        3.26      1.27 o 
 -17   4   6        0.00       -1.84      3.97 o 
 -16   4   6       18.03       23.42      6.26 o 
 -15   4   6       11.72        5.10      6.90 o 
 -14   4   6        0.22        0.50      3.23 o 
 -13   4   6       41.08       45.29      3.36 o 
 -12   4   6       73.23       74.76      3.90 o 
 -11   4   6      247.40      237.78      5.89 o 
 -10   4   6        5.62        7.74      1.51 o 
  -9   4   6      226.22      242.13      4.35 o 
  -8   4   6       96.67       98.31      2.60 o 
  -7   4   6        4.60        3.48      1.50 o 
  -6   4   6      209.83      201.14      4.26 o 
  -5   4   6      469.46      463.11      5.16 o 
  -4   4   6      366.43      362.89      4.59 o 
  -3   4   6      288.76      285.65      4.64 o 
  -2   4   6        8.74       12.49      0.92 o 
  -1   4   6       75.66       66.30      2.35 o 
   0   4   6        0.67       -0.41      1.04 o 
   1   4   6      114.01      134.93      3.49 o 
   2   4   6       12.56       17.48      2.70 o 
   3   4   6       47.92       54.11      2.79 o 
   4   4   6       33.14       27.27      1.96 o 
   5   4   6        1.38        2.25      1.45 o 
 -16   5   6        4.43        0.07      3.92 o 
 -15   5   6        2.23       -4.42      6.01 o 
 -14   5   6        8.90        7.39      6.29 o 
 -13   5   6        2.59        2.98      3.18 o 
 -12   5   6       13.59       13.77      2.75 o 
 -11   5   6       69.83       77.15      3.88 o 
 -10   5   6      168.72      173.17      4.05 o 
  -9   5   6       14.61       14.65      1.62 o 
  -8   5   6       62.02       67.89      2.48 o 
  -7   5   6       23.99       16.32      1.96 o 
  -6   5   6       47.11       44.85      1.83 o 
  -5   5   6        2.87        2.19      0.93 o 
  -4   5   6        0.33        0.61      0.92 o 
  -3   5   6       27.38       21.12      1.23 o 
  -2   5   6       94.73       95.61      2.14 o 
  -1   5   6       16.24       15.06      1.27 o 
   0   5   6      198.48      188.71      3.52 o 
   1   5   6      164.32      156.44      4.09 o 
   2   5   6      224.78      215.20      6.03 o 
   3   5   6       13.59        9.38      1.91 o 
   4   5   6       74.00       68.16      6.29 o 
   5   5   6      144.46      145.95      8.71 o 
   6   5   6      125.59      133.33      8.90 o 
   7   5   6       21.37       22.87      5.22 o 
   8   5   6        7.78        0.62      4.24 o 
   9   5   6        4.54        3.81      4.40 o 
  10   5   6        0.90       -4.01      4.07 o 
 -16   6   6        0.42       -3.89      3.89 o 
 -15   6   6       20.56       18.93      6.31 o 
 -14   6   6       12.30        9.82      4.09 o 
 -13   6   6        4.12        1.12      6.62 o 
 -12   6   6        0.42       -2.92      2.92 o 
 -11   6   6       13.15       13.24      2.49 o 
 -10   6   6      308.59      303.68      6.87 o 
  -9   6   6      198.03      203.46      6.78 o 
  -8   6   6        6.38        6.12      1.47 o 
  -7   6   6       11.75       12.06      1.32 o 
  -6   6   6        2.92        4.99      1.23 o 
  -5   6   6       69.12       66.66      2.29 o 
  -4   6   6      765.56      779.11      8.97 o 
  -3   6   6       29.57       32.99      1.96 o 
  -2   6   6        5.29        3.82      1.25 o 
  -1   6   6      103.00      101.53      2.86 o 
   0   6   6        3.72        1.53      1.26 o 
   1   6   6      592.18      598.13      7.90 o 
   2   6   6      301.49      280.38      5.98 o 
   3   6   6        9.28        9.69      3.78 o 
   4   6   6       55.35       57.07      6.18 o 
   5   6   6        9.92        6.11      4.01 o 
   6   6   6      242.80      255.78     12.22 o 
   7   6   6       16.35       25.76      5.85 o 
   8   6   6       17.42       22.18      5.59 o 
   9   6   6       22.95       21.75      5.75 o 
  10   6   6       12.00        7.16      5.06 o 
 -15   7   6       21.31       18.40      4.77 o 
 -14   7   6       53.10       56.62     11.68 o 
 -13   7   6       21.39       17.00      4.32 o 
 -12   7   6        8.77        9.15      3.67 o 
 -11   7   6        3.47       -0.09      2.97 o 
 -10   7   6       52.95       50.77      3.46 o 
  -9   7   6        0.80       -1.11      1.95 o 
  -8   7   6       24.94       22.50      2.14 o 
  -7   7   6       78.97       81.62      2.63 o 
  -6   7   6       11.98       10.76      1.30 o 
  -5   7   6       39.36       39.33      2.07 o 
  -4   7   6        9.77       11.12      1.65 o 
  -3   7   6      414.13      389.56      5.47 o 
  -2   7   6      424.40      406.85      6.26 o 
  -1   7   6       72.55       74.22      2.90 o 
   0   7   6       75.57       70.14      2.83 o 
   1   7   6        0.42       -1.77      1.85 o 
   2   7   6      288.14      282.35      7.70 o 
   3   7   6      249.10      241.30     11.27 o 
   4   7   6        2.85        2.04      3.88 o 
   5   7   6       51.06       54.51      6.74 o 
   6   7   6       16.88       12.35      4.86 o 
   7   7   6       56.28       48.50      7.06 o 
   8   7   6       58.70       58.19      7.82 o 
   9   7   6        2.03        3.35      4.60 o 
 -14   8   6       44.71       54.60      5.93 o 
 -13   8   6       16.15        9.07      4.24 o 
 -12   8   6        0.04        5.40      3.67 o 
 -11   8   6      134.82      127.45     12.30 o 
 -10   8   6       41.24       48.09      6.29 o 
  -9   8   6       59.48       81.43      4.06 o 
  -8   8   6      102.51      101.72      3.72 o 
  -7   8   6       83.77       79.02      3.42 o 
  -6   8   6      463.89      469.38      7.56 o 
  -5   8   6        3.03        5.74      2.15 o 
  -4   8   6      270.12      272.31      6.16 o 
  -3   8   6      148.82      154.28      6.08 o 
  -2   8   6       17.71       15.70      2.84 o 
  -1   8   6      168.04      157.83      5.74 o 
   0   8   6       37.44       45.19      3.70 o 
   1   8   6       67.37       63.50      7.11 o 
   2   8   6       10.26       13.23      3.14 o 
   3   8   6        0.69       -2.16      2.16 o 
   4   8   6      113.40      123.11      9.20 o 
   5   8   6        4.65        6.74      4.93 o 
   6   8   6       53.70       59.93      7.85 o 
   7   8   6        8.23        2.14      5.49 o 
   8   8   6        0.57        0.49      4.67 o 
 -13   9   6        0.14       -5.98      5.98 o 
 -12   9   6        1.79        1.83      3.72 o 
 -11   9   6       25.81       26.87      5.54 o 
 -10   9   6       14.81       13.59      2.85 o 
  -9   9   6      112.13      117.01      5.02 o 
  -8   9   6       22.79       31.10      3.08 o 
  -7   9   6        0.00       -1.19      1.93 o 
  -6   9   6        4.20        7.62      2.27 o 
  -5   9   6       82.85       83.99      5.05 o 
  -4   9   6       49.70       55.62      3.38 o 
  -3   9   6       11.00        6.19      2.55 o 
  -2   9   6       20.79       24.71      3.22 o 
  -1   9   6        9.53       17.24      2.96 o 
   0   9   6       14.33       17.06      3.00 o 
   1   9   6       28.14       27.38      3.39 o 
   2   9   6       14.62       12.65      3.10 o 
   3   9   6       14.41       22.64      3.58 o 
   4   9   6      146.76      168.84      7.36 o 
   5   9   6       29.72       37.78      7.26 o 
   6   9   6      116.26      133.43     10.94 o 
   7   9   6        5.56        7.33      5.32 o 
 -12  10   6        1.91        3.84      5.98 o 
 -11  10   6       14.22       10.93      4.26 o 
 -10  10   6       56.53       61.46      4.38 o 
  -9  10   6        7.69        6.32      3.64 o 
  -8  10   6        4.05        3.07      2.47 o 
  -7  10   6       24.25       26.30      3.16 o 
  -6  10   6        0.35       -0.63      2.14 o 
  -5  10   6      140.95      143.14      5.23 o 
  -4  10   6       42.17       53.69      4.38 o 
  -3  10   6        5.71        3.62      4.06 o 
  -2  10   6      100.92       98.59      5.48 o 
  -1  10   6       15.19       16.52      3.37 o 
   0  10   6      224.45      220.31      7.84 o 
   1  10   6        5.79        0.29      2.86 o 
   2  10   6        7.84        4.81      4.19 o 
   3  10   6      254.25      251.48      8.95 o 
   4  10   6        2.15        3.15      4.50 o 
   5  10   6      104.67      101.72      9.82 o 
   6  10   6        2.43        6.70      5.55 o 
 -10  11   6       81.31      105.57     10.58 o 
  -9  11   6       74.24       72.84      5.83 o 
  -8  11   6       47.61       47.08      5.23 o 
  -7  11   6      139.90      163.17      6.16 o 
  -6  11   6        1.87       -2.42      2.42 o 
  -5  11   6       59.22       66.98      6.67 o 
  -4  11   6      122.89      118.76      6.43 o 
  -3  11   6       18.82       11.66      3.65 o 
  -2  11   6      136.44      144.39      6.89 o 
  -1  11   6       29.74       27.85      4.14 o 
   0  11   6       20.78       22.01      4.03 o 
   1  11   6      113.62      125.26      6.72 o 
   2  11   6       25.10       21.36      4.04 o 
   3  11   6       17.69       25.49      7.08 o 
   4  11   6        5.03        3.79      3.51 o 
  -7  12   6        4.39        2.92      6.05 o 
  -6  12   6       23.10       21.85      4.24 o 
  -5  12   6        2.08        5.35      3.42 o 
  -4  12   6        0.00       -3.00      3.00 o 
  -3  12   6        7.16       14.79      3.79 o 
  -2  12   6        4.68        5.71      3.48 o 
  -1  12   6        2.92        2.98      3.61 o 
   0  12   6        8.39        5.88      3.70 o 
   1  12   6        1.04        3.75      3.60 o 
 -18   1   7        3.39        3.94      6.24 o 
 -17   1   7        2.48       -3.47      3.47 o 
 -16   1   7       85.80       77.18      4.44 o 
 -15   1   7       21.49       24.05      2.46 o 
 -14   1   7      103.85      122.52      5.19 o 
 -13   1   7       19.06       26.27      2.25 o 
 -12   1   7       63.34       54.53      2.65 o 
 -11   1   7      339.91      306.03      4.46 o 
 -10   1   7       54.27       45.01      1.82 o 
  -9   1   7       95.09      102.46      2.60 o 
  -8   1   7        0.03        0.41      0.88 o 
  -7   1   7        7.36        8.14      0.96 o 
  -6   1   7      481.79      474.13      5.33 o 
  -5   1   7      479.12      455.42     10.38 o 
  -4   1   7       94.36       85.98      3.65 o 
  -3   1   7      397.90      398.41      9.07 o 
  -2   1   7      134.45      142.29      3.27 o 
  -1   1   7      235.12      230.03      6.41 o 
   0   1   7      428.64      431.95      6.97 o 
   1   1   7       54.38       64.48      2.66 o 
   2   1   7       42.08       41.70      3.17 o 
   3   1   7       65.28       66.88      3.22 o 
   4   1   7      212.35      216.61      4.26 o 
 -17   2   7        2.10        1.02      3.82 o 
 -16   2   7        6.07        2.13      2.52 o 
 -15   2   7        5.91        3.76      2.01 o 
 -14   2   7       14.32       13.42      2.11 o 
 -13   2   7        3.45        3.85      1.75 o 
 -12   2   7       26.43       35.02      2.27 o 
 -11   2   7      326.72      313.61      4.57 o 
 -10   2   7      433.16      422.56      5.16 o 
  -9   2   7        0.53       -0.32      1.14 o 
  -8   2   7        7.30        6.22      1.09 o 
  -7   2   7        1.60        0.82      0.86 o 
  -6   2   7      203.12      187.04      3.47 o 
  -5   2   7      141.79      137.08      5.39 o 
  -4   2   7        0.26        0.07      1.77 o 
  -3   2   7      580.04      522.94     11.99 o 
  -2   2   7      272.17      259.76      5.25 o 
  -1   2   7      120.14      131.48      3.74 o 
   0   2   7       88.40       82.79      2.74 o 
   1   2   7       24.93       32.47      2.18 o 
   2   2   7      141.45      149.86      4.25 o 
   3   2   7      271.12      276.95      6.31 o 
   4   2   7      176.05      180.75      4.17 o 
 -17   3   7        0.33       -0.06      3.91 o 
 -16   3   7        4.07        2.90      2.65 o 
 -15   3   7        0.40        0.74      1.85 o 
 -14   3   7        5.87        2.05      1.85 o 
 -13   3   7        4.40        2.13      1.64 o 
 -12   3   7        2.57        2.94      1.62 o 
 -11   3   7       26.37       17.08      1.49 o 
 -10   3   7      100.29      114.25      3.18 o 
  -9   3   7       43.85       44.09      2.13 o 
  -8   3   7       67.82       80.34      2.41 o 
  -7   3   7       98.13      105.16      2.45 o 
  -6   3   7       30.35       29.29      1.15 o 
  -5   3   7       51.75       51.08      1.82 o 
  -4   3   7       41.79       38.87      3.65 o 
  -3   3   7        6.90       10.97      2.46 o 
  -2   3   7        0.08        3.10      1.45 o 
  -1   3   7      358.82      371.11      5.46 o 
   0   3   7       51.69       48.66      2.18 o 
   1   3   7       45.42       39.53      2.19 o 
   2   3   7      323.49      342.85      5.99 o 
   3   3   7       24.48       22.33      2.44 o 
   4   3   7      283.26      283.75      9.07 o 
 -17   4   7        0.55       -2.53      5.62 o 
 -16   4   7       13.94       13.31      4.19 o 
 -15   4   7        7.33        2.86      2.43 o 
 -14   4   7        2.06        0.95      2.22 o 
 -13   4   7      118.01      128.49      5.62 o 
 -12   4   7       52.77       47.88      3.31 o 
 -11   4   7      132.49      146.66      4.62 o 
 -10   4   7      107.11      102.44      3.00 o 
  -9   4   7      140.95      148.75      4.26 o 
  -8   4   7      887.75      865.63     11.72 o 
  -7   4   7      155.70      159.20      4.00 o 
  -6   4   7      602.12      587.84      7.05 o 
  -5   4   7       88.61       97.38      2.10 o 
  -4   4   7        4.98        2.37      1.63 o 
  -3   4   7      601.47      595.23      6.77 o 
  -2   4   7       59.52       47.17      2.18 o 
  -1   4   7      222.35      196.01      3.97 o 
   0   4   7      479.65      475.46      7.12 o 
   1   4   7       38.94       34.76      2.17 o 
   2   4   7      431.02      444.86      7.34 o 
   3   4   7       22.00       22.32      2.63 o 
   4   4   7        2.53       -1.64      3.19 o 
   5   4   7       15.75       15.57      4.30 o 
 -16   5   7        5.86        5.32      4.00 o 
 -15   5   7        0.83       -3.43      3.43 o 
 -14   5   7        0.70        0.06      3.25 o 
 -13   5   7       85.99       87.19      4.37 o 
 -12   5   7      291.37      316.87     11.04 o 
 -11   5   7       12.85       15.97      2.49 o 
 -10   5   7        4.31        3.05      1.95 o 
  -9   5   7        0.49        0.70      1.89 o 
  -8   5   7      161.77      155.27      4.34 o 
  -7   5   7       59.07       62.99      2.48 o 
  -6   5   7        0.08       -0.95      0.95 o 
  -5   5   7       93.36       98.38      2.43 o 
  -4   5   7       33.76       27.95      1.52 o 
  -3   5   7      322.36      330.35      4.12 o 
  -2   5   7      155.15      138.26      2.82 o 
  -1   5   7       46.75       42.33      2.44 o 
   0   5   7      486.48      505.33      7.81 o 
   1   5   7      140.71      132.63      6.31 o 
   2   5   7      336.30      358.71      8.11 o 
   3   5   7      201.07      171.41      9.04 o 
   4   5   7       18.18       13.90      4.37 o 
   5   5   7      204.81      234.72     11.11 o 
   6   5   7       50.43       61.54      6.90 o 
   7   5   7       38.39       45.90      6.64 o 
   8   5   7        1.47       -3.91      3.91 o 
   9   5   7        5.28        5.19      4.63 o 
 -16   6   7       19.61       26.42      7.29 o 
 -15   6   7        2.14       -3.55      3.55 o 
 -14   6   7        0.01       -4.35      4.35 o 
 -13   6   7        0.01       -0.26      3.45 o 
 -12   6   7       61.12       56.19      3.68 o 
 -11   6   7       54.20       54.76      4.36 o 
 -10   6   7        1.59       -1.34      2.00 o 
  -9   6   7      181.68      173.85      5.04 o 
  -8   6   7        3.57        3.29      1.61 o 
  -7   6   7      319.83      322.98      5.44 o 
  -6   6   7       29.91       31.10      1.90 o 
  -5   6   7       17.31       10.50      1.54 o 
  -4   6   7      426.61      403.39      5.20 o 
  -3   6   7       60.16       53.91      1.99 o 
  -2   6   7      164.76      155.58      3.36 o 
  -1   6   7        0.03        0.03      1.17 o 
   0   6   7       23.58       23.39      2.63 o 
   1   6   7      105.21      106.65      7.20 o 
   2   6   7        1.70        1.45      3.58 o 
   3   6   7       78.93       83.03      7.26 o 
   4   6   7        0.32        0.23      3.65 o 
   5   6   7       23.29       14.10      4.76 o 
   6   6   7      186.67      209.13     11.66 o 
   7   6   7       47.69       44.65      6.90 o 
   8   6   7       85.03       88.32      8.81 o 
 -15   7   7       21.34       27.47      7.36 o 
 -14   7   7       55.42       58.10     11.01 o 
 -13   7   7        9.96       14.02      3.96 o 
 -12   7   7       14.06       13.93      3.62 o 
 -11   7   7       24.28       29.37      3.12 o 
 -10   7   7        9.68       16.19      2.58 o 
  -9   7   7       45.26       42.20      2.62 o 
  -8   7   7       23.70       32.69      2.35 o 
  -7   7   7       18.36       12.68      1.97 o 
  -6   7   7      717.81      718.93     16.53 o 
  -5   7   7      160.59      162.60      4.56 o 
  -4   7   7      595.13      570.63      8.94 o 
  -3   7   7       67.10       63.96      3.80 o 
  -2   7   7       89.91       72.83      3.77 o 
  -1   7   7       19.65       23.27      5.63 o 
   0   7   7      131.15      123.91      4.83 o 
   1   7   7       76.13       74.85      7.10 o 
   2   7   7        4.36        0.82      3.68 o 
   3   7   7        0.97       -3.52      3.55 o 
   4   7   7       70.91       91.47      8.31 o 
   5   7   7       16.46       27.47      5.88 o 
   6   7   7        1.91        0.62      4.50 o 
   7   7   7        5.68        2.66      4.70 o 
   8   7   7        2.41        1.77      4.73 o 
 -14   8   7       36.04       63.87      8.90 o 
 -13   8   7        1.97       -1.14      3.56 o 
 -12   8   7       28.72       24.58      4.15 o 
 -11   8   7        1.18       -0.53      3.10 o 
 -10   8   7        4.46       -0.45      2.14 o 
  -9   8   7       32.41       37.42      2.65 o 
  -8   8   7        0.41        1.10      1.74 o 
  -7   8   7       22.09       23.66      2.23 o 
  -6   8   7       39.87       35.09      3.12 o 
  -5   8   7      115.31      115.73      4.50 o 
  -4   8   7       75.28       82.75      3.70 o 
  -3   8   7       38.88       27.69      3.13 o 
  -2   8   7      127.64      142.67      5.40 o 
  -1   8   7       46.92       36.13      3.30 o 
   0   8   7       41.91       38.59      3.44 o 
   1   8   7        1.33       -2.83      2.83 o 
   2   8   7       21.96       25.82      5.45 o 
   3   8   7       68.48       86.05      8.25 o 
   4   8   7        3.47        9.79      4.99 o 
   5   8   7        9.25        9.79      5.42 o 
   6   8   7        9.21       19.06      6.21 o 
   7   8   7        0.22        0.56      4.90 o 
 -13   9   7       13.85        9.50      6.47 o 
 -12   9   7        4.64        0.49      3.84 o 
 -11   9   7        2.19        1.58      2.50 o 
 -10   9   7        0.01       -2.27      2.27 o 
  -9   9   7        2.98       -0.99      2.60 o 
  -8   9   7        0.56        0.64      2.04 o 
  -7   9   7       38.80       36.40      3.98 o 
  -6   9   7       10.25       10.66      4.20 o 
  -5   9   7       40.28       46.76      3.77 o 
  -4   9   7       13.75        4.94      2.58 o 
  -3   9   7        0.10        1.77      2.45 o 
  -2   9   7       18.45       19.03      3.12 o 
  -1   9   7       90.98       79.19      6.14 o 
   0   9   7        2.01        4.68      2.91 o 
   1   9   7       10.30        8.27      2.85 o 
   2   9   7        5.75        4.91      2.86 o 
   3   9   7        8.64        3.61      5.06 o 
   4   9   7       93.17       92.92      9.40 o 
   5   9   7        4.02       -1.77      5.03 o 
   6   9   7        6.00       -2.17      4.90 o 
 -11  10   7        0.11        1.10      3.29 o 
 -10  10   7       28.77       21.77      3.26 o 
  -9  10   7        0.41       -1.32      2.38 o 
  -8  10   7       38.15       44.61      3.67 o 
  -7  10   7        3.67        0.15      2.27 o 
  -6  10   7        6.28        7.77      3.05 o 
  -5  10   7        2.85        2.33      4.42 o 
  -4  10   7        1.18        1.94      2.67 o 
  -3  10   7        1.22       -0.98      3.66 o 
  -2  10   7        1.67        0.42      5.62 o 
  -1  10   7       18.92       32.65     10.12 o 
   0  10   7        7.38        6.74      2.98 o 
   1  10   7       44.38       42.23      4.29 o 
   2  10   7       61.53       72.96     13.78 o 
   3  10   7       19.97       24.84      6.47 o 
   4  10   7        8.30        9.50      5.68 o 
  -9  11   7        0.09       -3.03      3.03 o 
  -8  11   7        0.01       -1.43      5.70 o 
  -7  11   7       14.85       16.62      3.06 o 
  -6  11   7       81.11       90.29      5.82 o 
  -5  11   7        1.90       -0.78      2.94 o 
  -4  11   7       12.83       12.76      3.41 o 
  -3  11   7        5.58        7.30      3.99 o 
  -2  11   7        5.02        3.49      3.16 o 
  -1  11   7        6.61        9.78      3.53 o 
   0  11   7       11.76       18.26      4.16 o 
   1  11   7        2.57        1.08      3.12 o 
   2  11   7        0.01       -3.00      3.00 o 
 -17   0   8        3.48        2.63      5.19 o 
 -16   0   8        1.83       -0.51      4.96 o 
 -15   0   8      203.58      222.54     14.29 o 
 -14   0   8       61.33       73.43      4.65 o 
 -13   0   8       55.92       64.65      4.09 o 
 -12   0   8       15.06       15.28      2.48 o 
 -11   0   8       13.61       15.44      2.29 o 
 -10   0   8      456.32      456.14      8.75 o 
  -9   0   8      305.73      290.67      6.36 o 
  -8   0   8       96.04       83.28      2.97 o 
  -7   0   8      792.78      781.61     15.74 o 
  -6   0   8       40.44       44.98      3.25 o 
  -5   0   8     1905.60     1921.69     35.32 o 
  -1   0   8      310.70      297.77      7.46 o 
   0   0   8      353.92      354.91      8.84 o 
   1   0   8       50.42       49.38      3.75 o 
   2   0   8        0.07       -0.62      2.00 o 
   3   0   8      252.03      274.32      8.84 o 
 -17   1   8       12.23       19.10      3.17 o 
 -16   1   8       14.22       11.74      2.34 o 
 -15   1   8       63.81       64.81      3.31 o 
 -14   1   8       15.48       14.87      2.74 o 
 -13   1   8        5.66        2.86      1.62 o 
 -12   1   8        5.93        4.85      1.52 o 
 -11   1   8       89.07       89.38      2.84 o 
 -10   1   8       16.59       13.10      1.97 o 
  -9   1   8        0.23        1.09      1.08 o 
  -8   1   8       43.59       42.04      2.05 o 
  -7   1   8        0.11        0.58      1.04 o 
  -6   1   8       43.20       35.28      1.94 o 
  -5   1   8      102.27      107.31      4.44 o 
  -4   1   8      101.70       80.23      3.78 o 
  -3   1   8      396.70      403.90      9.50 o 
  -2   1   8       25.06       17.31      1.72 o 
  -1   1   8      261.24      253.48      7.20 o 
   0   1   8       25.15       14.26      1.82 o 
   1   1   8       78.69       81.50      3.11 o 
   2   1   8      149.35      164.07      4.53 o 
   3   1   8       58.46       56.68      4.60 o 
 -17   2   8        0.00       -1.39      2.41 o 
 -16   2   8        0.40       -0.65      1.92 o 
 -15   2   8        2.77       -0.27      1.88 o 
 -14   2   8       15.91        8.61      1.98 o 
 -13   2   8       57.51       70.28      3.03 o 
 -12   2   8       10.66        8.34      1.64 o 
 -11   2   8        3.37        4.99      1.98 o 
 -10   2   8       13.91       11.62      1.48 o 
  -9   2   8      124.51      121.16      3.38 o 
  -8   2   8        3.45        4.70      1.05 o 
  -7   2   8      152.40      163.31      3.43 o 
  -6   2   8       50.69       52.71      2.35 o 
  -5   2   8       36.58       44.65      3.68 o 
  -4   2   8      318.52      305.76      8.41 o 
  -3   2   8       39.99       35.09      4.19 o 
  -2   2   8       62.08       60.63      2.82 o 
  -1   2   8      408.45      427.62      7.83 o 
   0   2   8       19.35       16.29      1.47 o 
   1   2   8      291.54      295.14      6.05 o 
   2   2   8        6.75        1.26      2.33 o 
 -17   3   8       27.67       29.71      7.06 o 
 -16   3   8        0.07       -1.42      2.31 o 
 -15   3   8       35.90       26.29      2.53 o 
 -14   3   8       74.46       76.36      3.40 o 
 -13   3   8       21.17       21.42      2.21 o 
 -12   3   8       56.85       71.49      2.98 o 
 -11   3   8       61.14       53.33      2.51 o 
 -10   3   8       47.74       41.88      2.15 o 
  -9   3   8      694.49      680.77      8.25 o 
  -8   3   8       10.68        9.66      1.26 o 
  -7   3   8       80.38       88.09      2.79 o 
  -6   3   8       43.34       52.01      2.59 o 
  -5   3   8      136.24      137.14      5.95 o 
  -4   3   8       56.78       53.13      4.21 o 
  -3   3   8       26.98       32.61      2.40 o 
  -2   3   8      175.17      155.75      4.46 o 
  -1   3   8        0.19       -0.61      1.07 o 
   0   3   8       11.72       14.89      1.55 o 
   1   3   8      364.52      371.42      8.14 o 
   2   3   8       83.30       77.77      3.90 o 
 -16   4   8        0.67       -1.66      2.44 o 
 -15   4   8        3.26        2.30      1.96 o 
 -14   4   8       38.94       32.59      2.70 o 
 -13   4   8       15.95       19.13      2.16 o 
 -12   4   8        6.82        7.94      1.81 o 
 -11   4   8      122.29      123.72      3.50 o 
 -10   4   8      142.75      144.21      3.57 o 
  -9   4   8      176.38      164.81      4.46 o 
  -8   4   8      253.80      253.28      4.77 o 
  -7   4   8       38.83       36.89      1.39 o 
  -6   4   8      107.20       94.66      3.56 o 
  -5   4   8       94.65       99.87      2.64 o 
  -4   4   8       33.12       30.87      1.72 o 
  -3   4   8      125.73      116.02      2.44 o 
  -2   4   8       20.47       18.79      1.54 o 
  -1   4   8       64.83       70.21      2.78 o 
   0   4   8       14.07       15.97      1.78 o 
   1   4   8      154.51      159.37      4.97 o 
   2   4   8      193.39      179.26      8.81 o 
   3   4   8        3.57        1.31      3.55 o 
   4   4   8        1.19        4.63      3.81 o 
   5   4   8        0.14       -3.52      3.52 o 
   6   4   8       69.14       71.40      7.10 o 
 -16   5   8        2.24       -2.42      2.93 o 
 -15   5   8        7.06        3.60      2.50 o 
 -14   5   8       12.20        9.92      2.18 o 
 -13   5   8       12.50       17.44      2.73 o 
 -12   5   8       48.07       60.82      5.27 o 
 -11   5   8        0.12       -1.83      1.83 o 
 -10   5   8        0.17       -1.81      1.81 o 
  -9   5   8        8.53       10.33      1.64 o 
  -8   5   8       28.37       31.96      2.01 o 
  -7   5   8        8.98        6.56      1.35 o 
  -6   5   8       25.61       25.93      1.96 o 
  -5   5   8       49.62       55.36      2.45 o 
  -4   5   8       51.07       50.02      2.12 o 
  -3   5   8       47.59       45.23      2.34 o 
  -2   5   8       26.40       31.31      2.03 o 
  -1   5   8       11.98       11.42      4.50 o 
   0   5   8       20.17       15.93      2.20 o 
   1   5   8       11.44       16.13      4.21 o 
   2   5   8      123.10      110.50      7.59 o 
   3   5   8       55.48       65.68      6.47 o 
   4   5   8      110.90       99.23      7.98 o 
   5   5   8        5.23        2.79      4.21 o 
   6   5   8        3.72        2.20      4.27 o 
   7   5   8        7.63        4.63      4.60 o 
 -15   6   8       11.63       13.60      6.14 o 
 -14   6   8        3.82        2.84      4.02 o 
 -13   6   8        0.01       -1.53      2.27 o 
 -12   6   8        0.10       -0.91      2.14 o 
 -11   6   8        1.31       -2.00      2.00 o 
 -10   6   8       73.88       80.35      3.19 o 
  -9   6   8        4.14        3.00      1.57 o 
  -8   6   8        0.53       -0.26      1.44 o 
  -7   6   8       52.79       50.95      2.40 o 
  -6   6   8       30.38       33.07      2.15 o 
  -5   6   8       31.59       29.42      1.83 o 
  -4   6   8      269.66      284.43      4.36 o 
  -3   6   8        2.94        1.30      1.83 o 
  -2   6   8        1.23       -1.63      1.63 o 
  -1   6   8       42.58       57.73      5.68 o 
   0   6   8        3.14        0.95      3.45 o 
   1   6   8       52.42       56.18      6.05 o 
   2   6   8        1.72       -0.53      3.71 o 
   3   6   8        0.00       -1.41      3.68 o 
   4   6   8       66.97       82.93      7.82 o 
   5   6   8        0.48        0.49      4.30 o 
   6   6   8       30.67       34.56      6.47 o 
   7   6   8        7.46        5.22      4.83 o 
 -14   7   8        1.53        0.61      3.56 o 
 -13   7   8        0.48       -2.51      3.13 o 
 -12   7   8       23.64       20.74      5.32 o 
 -11   7   8       15.86       14.34      2.13 o 
 -10   7   8        4.46        6.88      2.47 o 
  -9   7   8       15.72       16.07      1.99 o 
  -8   7   8        0.01       -1.06      1.53 o 
  -7   7   8       33.81       32.21      2.52 o 
  -6   7   8        1.22       -0.09      1.68 o 
  -5   7   8       11.94       15.07      1.99 o 
  -4   7   8       34.14       38.42      2.48 o 
  -3   7   8       94.14       96.99      3.96 o 
  -2   7   8       21.76       16.51      2.51 o 
  -1   7   8       17.05       14.98      4.60 o 
   0   7   8      110.24      107.01      7.92 o 
   1   7   8      108.11       97.91      7.98 o 
   2   7   8        8.01        5.88      4.21 o 
   3   7   8        0.27       -3.94      3.94 o 
   4   7   8        3.23        0.10      4.73 o 
   5   7   8       66.34       75.40      8.18 o 
   6   7   8       19.78       21.00      5.85 o 
 -13   8   8        9.10        4.40      5.68 o 
 -12   8   8       13.69       14.15      2.72 o 
 -11   8   8       22.25       19.55      3.79 o 
 -10   8   8       23.87       26.70      2.59 o 
  -9   8   8       55.08       40.42      2.68 o 
  -8   8   8      141.90      142.32      4.18 o 
  -7   8   8       23.81       29.39      2.63 o 
  -6   8   8       36.84       38.05      2.72 o 
  -5   8   8       14.97       19.35      2.31 o 
  -4   8   8        5.45        3.64      2.28 o 
  -3   8   8      102.99       88.07      6.06 o 
  -2   8   8        1.78       -0.97      2.05 o 
  -1   8   8       12.86       13.10      2.55 o 
   0   8   8        1.86       -0.76      4.01 o 
   1   8   8        0.22        2.00      4.30 o 
   2   8   8       15.31       15.51      5.19 o 
   3   8   8        1.37        1.77      4.83 o 
   4   8   8       14.61       14.59      5.78 o 
   5   8   8        6.12        3.71      5.36 o 
 -12   9   8        6.89        5.96      3.48 o 
 -11   9   8       38.06       44.53      3.66 o 
 -10   9   8        1.16       -1.20      2.84 o 
  -9   9   8        1.04       -2.09      2.09 o 
  -8   9   8       21.78       25.15      4.14 o 
  -7   9   8        5.99        3.96      2.24 o 
  -6   9   8       86.78       92.08      4.07 o 
  -5   9   8        1.60        1.06      3.70 o 
  -4   9   8       59.29       59.89      4.18 o 
  -3   9   8       16.54       24.71      3.17 o 
  -2   9   8       63.36       83.06      4.60 o 
  -1   9   8        6.32       11.44      2.83 o 
   0   9   8        3.88        5.19      2.69 o 
   1   9   8       12.18       18.30      5.78 o 
   2   9   8       55.50       72.51      8.28 o 
   3   9   8       35.32       43.83      7.49 o 
   4   9   8       39.54       45.77      7.85 o 
 -10  10   8       26.25       39.50      4.42 o 
  -9  10   8        4.54       -1.56      6.21 o 
  -8  10   8        0.39       -0.35      2.23 o 
  -7  10   8       38.74       48.40      3.54 o 
  -6  10   8        0.69        0.02      2.11 o 
  -5  10   8       22.63       25.61      6.42 o 
  -4  10   8        5.40        3.40      2.76 o 
  -3  10   8       11.60       11.18      3.10 o 
  -2  10   8      101.80      112.02      6.49 o 
  -1  10   8       30.57       31.23      3.76 o 
   0  10   8        2.01        2.28      2.84 o 
   1  10   8       68.20       85.13      8.87 o 
   2  10   8       17.17       20.01      6.41 o 
  -7  11   8       14.86       16.98      3.71 o 
  -6  11   8       29.61       33.89      4.12 o 
  -5  11   8        4.72       -2.74      2.86 o 
  -4  11   8       50.75       44.12      4.36 o 
  -3  11   8        0.25       -2.64      2.64 o 
  -2  11   8        0.72       -1.70      2.88 o 
  -1  11   8       65.33       62.85      8.44 o 
 -17   1   9        1.76        3.90      2.63 o 
 -16   1   9       13.48       16.39      2.36 o 
 -15   1   9        6.50        6.76      1.98 o 
 -14   1   9        5.85        5.91      1.80 o 
 -13   1   9       13.16        5.04      1.67 o 
 -12   1   9       26.48       26.54      1.99 o 
 -11   1   9        9.39       10.58      1.48 o 
 -10   1   9       46.36       35.60      1.82 o 
  -9   1   9       39.82       33.96      1.68 o 
  -8   1   9      130.75      121.29      2.95 o 
  -7   1   9       49.68       43.89      2.51 o 
  -6   1   9      141.88      133.82      5.22 o 
  -5   1   9       18.31       24.90      2.69 o 
  -4   1   9       28.31       27.17      2.66 o 
  -3   1   9        2.66        1.54      1.38 o 
  -2   1   9       31.83       28.46      2.56 o 
  -1   1   9        6.71        4.82      1.36 o 
   0   1   9       17.13       17.33      2.64 o 
   1   1   9       79.59       78.69      3.33 o 
 -17   2   9        3.22       -2.14      3.42 o 
 -16   2   9        3.75        2.37      1.98 o 
 -15   2   9       18.68       20.31      2.31 o 
 -14   2   9       41.43       38.11      2.55 o 
 -13   2   9      139.21      134.93      3.75 o 
 -12   2   9       71.09       79.63      2.92 o 
 -11   2   9        3.60        1.26      1.34 o 
 -10   2   9       32.43       35.41      1.85 o 
  -9   2   9       55.38       64.28      2.07 o 
  -8   2   9      450.28      445.65      6.63 o 
  -7   2   9      674.07      662.65     10.38 o 
  -6   2   9      100.12       86.02      4.99 o 
  -5   2   9       84.03       75.90      4.63 o 
  -4   2   9       10.18        7.16      2.56 o 
  -3   2   9      419.54      435.15      7.79 o 
  -2   2   9      179.86      173.84      4.68 o 
  -1   2   9       12.03       11.44      2.04 o 
   0   2   9       71.91       96.39      2.91 o 
   1   2   9       83.22       95.12      4.99 o 
 -16   3   9        7.23        9.80      2.18 o 
 -15   3   9       10.09        9.56      2.04 o 
 -14   3   9        5.10        5.49      1.91 o 
 -13   3   9        6.47        7.46      1.81 o 
 -12   3   9        1.13        0.59      1.53 o 
 -11   3   9        6.81        9.27      1.55 o 
 -10   3   9       41.55       45.10      2.13 o 
  -9   3   9       11.89       16.12      1.36 o 
  -8   3   9        8.12       10.01      1.64 o 
  -7   3   9        0.99       -1.60      1.60 o 
  -6   3   9       15.48       16.46      3.29 o 
  -5   3   9       11.29        4.63      2.83 o 
  -4   3   9       22.97       17.16      2.15 o 
  -3   3   9        6.77        5.60      1.79 o 
  -2   3   9       76.83       75.09      3.56 o 
  -1   3   9       63.14       51.45      2.28 o 
   0   3   9       88.45       96.07      3.73 o 
   1   3   9       13.34        7.60      2.13 o 
   2   3   9      116.79      122.95      7.69 o 
   3   3   9        1.81        6.51      3.98 o 
 -16   4   9        0.00       -1.02      3.12 o 
 -15   4   9        0.30       -1.86      1.86 o 
 -14   4   9       56.44       58.86      3.14 o 
 -13   4   9       82.52       99.21      3.62 o 
 -12   4   9       48.31       48.19      2.58 o 
 -11   4   9        5.04        6.11      1.59 o 
 -10   4   9       99.86      100.55      2.92 o 
  -9   4   9        1.79        2.61      1.01 o 
  -8   4   9      296.56      301.89      5.67 o 
  -7   4   9       29.71       35.96      2.72 o 
  -6   4   9        0.49        1.96      2.17 o 
  -5   4   9       81.35       80.84      2.41 o 
  -4   4   9      117.43      106.43      5.36 o 
  -3   4   9      159.03      144.60      4.85 o 
  -2   4   9       12.30       10.37      1.66 o 
  -1   4   9        3.61        8.65      1.83 o 
   0   4   9      120.19      132.09      4.49 o 
   1   4   9        0.05        0.20      3.58 o 
   2   4   9       50.96       48.53      5.82 o 
   3   4   9        3.34        3.71      3.91 o 
   4   4   9        2.40        6.93      4.21 o 
   5   4   9        8.03        7.46      4.47 o 
   6   4   9        0.51       -1.84      4.21 o 
 -15   5   9       17.69       18.30      2.93 o 
 -14   5   9       26.08       31.42      2.62 o 
 -13   5   9        0.03       -1.21      1.72 o 
 -12   5   9        1.54        1.61      1.68 o 
 -11   5   9       13.19       11.72      1.82 o 
 -10   5   9       11.14       12.64      1.46 o 
  -9   5   9       10.94       11.64      1.27 o 
  -8   5   9       44.72       43.05      1.84 o 
  -7   5   9       17.36       15.91      2.44 o 
  -6   5   9        0.99       -1.40      1.41 o 
  -5   5   9      119.38      125.45      3.40 o 
  -4   5   9        3.92        1.63      1.34 o 
  -3   5   9       41.51       37.44      2.73 o 
  -2   5   9       39.49       46.97      3.03 o 
  -1   5   9        0.22       -0.30      3.29 o 
   0   5   9      242.00      271.29     10.88 o 
   1   5   9       24.70       13.93      4.57 o 
   2   5   9        0.21        2.17      3.71 o 
   3   5   9       27.95       39.33      5.82 o 
   4   5   9        3.16       -3.65      3.65 o 
   5   5   9       41.43       44.26      6.60 o 
   6   5   9        0.41       -0.13      4.21 o 
 -15   6   9        5.00        1.74      3.55 o 
 -14   6   9       28.25       25.29      3.00 o 
 -13   6   9        0.12       -2.10      2.10 o 
 -12   6   9        8.60        7.32      2.48 o 
 -11   6   9        8.02        5.84      2.07 o 
 -10   6   9        0.00       -0.38      1.65 o 
  -9   6   9       90.13       81.83      2.92 o 
  -8   6   9        6.09        3.69      1.57 o 
  -7   6   9       18.80        8.77      4.62 o 
  -6   6   9      324.67      332.31      7.84 o 
  -5   6   9       12.88       10.13      2.57 o 
  -4   6   9      179.03      173.71      8.94 o 
  -3   6   9        1.91       -3.38      3.38 o 
  -2   6   9        9.49        8.25      3.98 o 
  -1   6   9       75.09       72.97      6.67 o 
   0   6   9        2.46       -3.02      3.58 o 
   1   6   9       38.12       41.23      5.72 o 
   2   6   9        5.38       11.73      4.50 o 
   3   6   9        3.29        1.02      4.07 o 
   4   6   9       93.32      122.45      9.27 o 
   5   6   9        4.25        7.36      4.90 o 
 -13   7   9        1.17        0.76      3.17 o 
 -12   7   9        0.00        0.49      1.78 o 
 -11   7   9       12.20       22.33      2.29 o 
 -10   7   9        0.13       -1.03      1.62 o 
  -9   7   9        1.15        0.30      1.62 o 
  -8   7   9       86.13       86.31      3.37 o 
  -7   7   9       35.39       31.71      2.36 o 
  -6   7   9      137.11      150.14      3.76 o 
  -5   7   9        5.49        4.64      2.55 o 
  -4   7   9       30.25       24.28      5.13 o 
  -3   7   9       47.51       47.48      5.91 o 
  -2   7   9       58.98       46.00      5.91 o 
  -1   7   9       13.05       15.87      4.67 o 
   0   7   9        6.53        2.92      4.21 o 
   1   7   9        0.31       -0.30      4.04 o 
   2   7   9       14.88       14.23      5.09 o 
   3   7   9        0.62        0.23      4.34 o 
   4   7   9        2.07       -3.98      4.40 o 
 -13   8   9        5.42        2.76      3.75 o 
 -12   8   9        0.69       -0.40      2.59 o 
 -11   8   9        3.20       -0.13      2.06 o 
 -10   8   9        7.53        6.44      1.93 o 
  -9   8   9        5.19        4.27      2.06 o 
  -8   8   9       25.69       30.92      3.72 o 
  -7   8   9       43.33       47.58      2.92 o 
  -6   8   9        3.73        6.56      1.88 o 
  -5   8   9       13.68        6.57      2.02 o 
  -4   8   9        0.00        0.28      1.81 o 
  -3   8   9        1.44        0.03      3.98 o 
  -2   8   9       56.03       48.50      6.37 o 
  -1   8   9       16.58       15.80      5.16 o 
   0   8   9        8.58       13.67      5.06 o 
   1   8   9        6.56       13.41      5.16 o 
   2   8   9        9.97       13.34      5.32 o 
   3   8   9       18.04       23.33      6.37 o 
 -11   9   9        0.10       -1.77      3.15 o 
 -10   9   9        0.03       -2.25      2.62 o 
  -9   9   9        3.66        6.95      2.30 o 
  -8   9   9        2.19        3.91      2.08 o 
  -7   9   9       12.85       12.96      2.29 o 
  -6   9   9        9.18        4.93      2.07 o 
  -5   9   9        0.63       -1.14      2.21 o 
  -4   9   9       12.77       17.33      2.70 o 
  -3   9   9        5.47        7.21      4.68 o 
  -2   9   9       23.35       25.00      5.98 o 
  -1   9   9       53.55       54.34      7.26 o 
   0   9   9        2.51        0.59      4.83 o 
   1   9   9        1.38       -2.37      4.63 o 
  -9  10   9        0.73       -3.09      3.12 o 
  -8  10   9        3.97        6.23      3.98 o 
  -7  10   9        1.04       -1.15      2.60 o 
  -6  10   9        0.79        2.42      2.62 o 
  -5  10   9        3.61        7.37      2.72 o 
  -4  10   9        2.38        0.45      2.42 o 
  -3  10   9        8.29       12.16      2.89 o 
  -2  10   9        0.21        1.09      3.42 o 
 -16   0  10       35.40       46.31      4.16 o 
 -15   0  10       22.71       29.25      3.76 o 
 -14   0  10       19.20       22.41      3.10 o 
 -13   0  10       56.96       52.01      4.62 o 
 -12   0  10       74.41       83.74      4.14 o 
 -11   0  10       27.72       28.19      2.48 o 
 -10   0  10       40.57       40.44      2.86 o 
  -9   0  10      112.99      116.34      5.45 o 
  -8   0  10        1.17        3.98      2.37 o 
  -7   0  10      424.33      404.56      9.79 o 
  -6   0  10      346.83      335.00      8.21 o 
  -2   0  10      133.20      122.42      4.80 o 
  -1   0  10      186.43      172.82      6.01 o 
 -16   1  10        2.66        3.31      2.28 o 
 -15   1  10        1.74       -0.44      1.69 o 
 -14   1  10        0.25       -1.55      1.55 o 
 -13   1  10        2.63        1.42      1.52 o 
 -12   1  10        5.61        3.59      1.45 o 
 -11   1  10       14.15       16.35      1.55 o 
 -10   1  10        3.97        3.09      1.06 o 
  -9   1  10        0.74       -0.66      1.34 o 
  -8   1  10        2.99        6.05      2.32 o 
  -7   1  10      168.54      180.41      4.19 o 
  -6   1  10       80.48       64.23      4.24 o 
  -5   1  10       16.17       19.39      2.76 o 
  -4   1  10        1.06        1.30      1.41 o 
  -3   1  10       57.53       54.43      2.72 o 
  -2   1  10       21.41       30.63      2.29 o 
  -1   1  10        6.20        4.27      1.37 o 
 -16   2  10        2.59        5.87      2.57 o 
 -15   2  10        5.06        3.92      1.87 o 
 -14   2  10        0.26        0.27      1.65 o 
 -13   2  10        3.23        3.15      1.61 o 
 -12   2  10        2.57        3.60      1.49 o 
 -11   2  10       49.76       52.26      2.20 o 
 -10   2  10        9.26       11.21      1.72 o 
  -9   2  10       38.90       45.02      2.28 o 
  -8   2  10        2.45        0.68      2.81 o 
  -7   2  10        0.16        0.69      2.56 o 
  -6   2  10      144.07      142.86      6.08 o 
  -5   2  10        3.94        1.22      2.56 o 
  -4   2  10       66.33       54.57      2.94 o 
  -3   2  10      143.77      148.54      4.38 o 
  -2   2  10        7.76        3.48      2.89 o 
  -1   2  10      164.21      174.30      7.46 o 
   0   2  10        0.49       -0.92      3.12 o 
   1   2  10        1.67       -1.51      3.25 o 
 -16   3  10        1.15        0.72      2.34 o 
 -15   3  10       66.58       69.66      3.27 o 
 -14   3  10        7.51       13.08      2.07 o 
 -13   3  10       57.23       58.19      2.73 o 
 -12   3  10       18.76       19.33      1.85 o 
 -11   3  10       14.47       11.91      1.52 o 
 -10   3  10        1.96        0.33      1.62 o 
  -9   3  10       10.62        7.08      1.67 o 
  -8   3  10       19.52       15.90      2.60 o 
  -7   3  10        9.18       11.24      3.25 o 
  -6   3  10        6.12        3.45      2.86 o 
  -5   3  10       88.34       96.99      5.65 o 
  -4   3  10       59.45       61.57      4.83 o 
  -3   3  10        0.00       -1.41      2.73 o 
  -2   3  10        2.96        0.66      2.83 o 
  -1   3  10        0.38       -1.28      1.56 o 
   0   3  10       62.84       60.32      5.55 o 
   1   3  10       81.24       88.32      6.80 o 
   2   3  10       13.25       15.54      4.47 o 
   3   3  10        0.52       -0.13      3.81 o 
   4   3  10        0.62       -1.28      3.88 o 
   5   3  10        1.04       -0.23      4.04 o 
 -15   4  10        1.04       -0.30      2.01 o 
 -14   4  10       17.75       20.06      2.25 o 
 -13   4  10       23.71       25.79      2.23 o 
 -12   4  10       29.92       27.33      2.31 o 
 -11   4  10       59.21       60.27      2.08 o 
 -10   4  10       26.82       28.49      3.84 o 
  -9   4  10        0.97       -1.16      1.58 o 
  -8   4  10       43.31       34.91      2.74 o 
  -7   4  10       80.68       76.70      3.36 o 
  -6   4  10       19.00       21.95      3.88 o 
  -5   4  10       56.91       53.72      5.16 o 
  -4   4  10       38.38       42.19      4.60 o 
  -3   4  10       13.80       15.94      3.81 o 
  -2   4  10        0.37       -1.74      3.02 o 
  -1   4  10       35.43       47.08      5.09 o 
   0   4  10       47.88       49.45      5.65 o 
   1   4  10        2.68        2.66      3.75 o 
   2   4  10        0.01        2.50      3.88 o 
   3   4  10        0.02       -0.76      4.17 o 
   4   4  10       41.72       41.60      6.18 o 
 -15   5  10        0.00       -0.84      2.31 o 
 -14   5  10        1.97       -1.76      1.76 o 
 -13   5  10        3.23        3.23      1.71 o 
 -12   5  10        3.26        3.81      1.37 o 
 -11   5  10        0.14       -0.24      1.13 o 
 -10   5  10        1.88        0.49      1.54 o 
  -9   5  10       33.64       40.45      3.28 o 
  -8   5  10       26.43       27.24      2.83 o 
  -7   5  10        3.23        2.61      2.04 o 
  -6   5  10        0.13       -0.20      1.80 o 
  -5   5  10        0.31        2.10      1.75 o 
  -4   5  10        0.08        2.83      3.25 o 
  -3   5  10       15.31       16.49      4.01 o 
  -2   5  10        3.25       -3.12      3.12 o 
  -1   5  10       35.31       34.96      5.19 o 
   0   5  10       58.39       53.72      6.01 o 
   1   5  10        5.97        7.13      4.40 o 
   2   5  10       38.65       35.09      5.88 o 
   3   5  10        0.03       -3.09      3.81 o 
   4   5  10        5.39        5.45      4.47 o 
 -14   6  10        4.14        5.05      2.46 o 
 -13   6  10       11.08       18.26      2.07 o 
 -12   6  10       16.88       21.70      1.80 o 
 -11   6  10        5.94        9.18      1.44 o 
 -10   6  10        3.95        2.32      1.11 o 
  -9   6  10       12.47        9.26      3.55 o 
  -8   6  10        7.95        9.13      2.64 o 
  -7   6  10       53.48       52.68      3.76 o 
  -6   6  10       83.91      104.90      4.48 o 
  -5   6  10        6.26        2.00      3.75 o 
  -4   6  10        0.10       -3.32      3.32 o 
  -3   6  10       11.93       10.94      4.21 o 
  -2   6  10        6.15        5.19      4.04 o 
  -1   6  10       67.07       85.56      7.16 o 
   0   6  10       12.36        8.97      4.50 o 
   1   6  10        0.20        0.69      4.11 o 
   2   6  10        1.09        2.17      4.24 o 
   3   6  10        3.46        3.29      4.63 o 
 -13   7  10        0.12       -1.12      1.75 o 
 -12   7  10        0.00       -0.79      1.42 o 
 -11   7  10        0.95        1.20      1.35 o 
 -10   7  10        9.15       12.76      1.44 o 
  -9   7  10        4.30        2.65      1.44 o 
  -8   7  10        0.61        1.30      2.74 o 
  -7   7  10        0.13       -1.00      2.36 o 
  -6   7  10       33.99       38.93      7.31 o 
  -5   7  10       56.41       59.57      6.41 o 
  -4   7  10        4.65        2.23      4.07 o 
  -3   7  10        6.01        3.61      4.04 o 
  -2   7  10        1.52        6.77      4.27 o 
  -1   7  10        3.61        5.59      4.21 o 
   0   7  10       17.28       16.10      4.93 o 
   1   7  10       24.75       26.15      5.78 o 
   2   7  10       15.35       23.69      5.88 o 
 -11   8  10        0.02       -2.03      2.03 o 
 -10   8  10        0.99       -0.54      1.85 o 
  -9   8  10       19.39       21.86      4.54 o 
  -8   8  10        6.47        4.72      5.04 o 
  -7   8  10       31.97       42.34      3.92 o 
  -6   8  10        0.28       -1.87      4.04 o 
  -5   8  10       42.25       46.82      6.31 o 
  -4   8  10        9.11        7.26      4.60 o 
  -3   8  10        3.42       -0.16      4.21 o 
  -2   8  10        2.33        3.45      4.34 o 
  -1   8  10        0.01       -3.91      3.91 o 
   0   8  10        0.67       -2.83      4.14 o 
  -9   9  10        4.12        6.93      2.79 o 
  -8   9  10       18.78       24.54      3.06 o 
  -7   9  10        0.99       -0.15      2.74 o 
  -6   9  10        0.01        3.35      4.53 o 
  -5   9  10        1.77       -0.36      4.37 o 
  -4   9  10       19.73       38.47      6.47 o 
  -3   9  10        7.12       20.60      5.78 o 
 -16   1  11        1.10        0.59      2.30 o 
 -15   1  11        3.80        2.00      1.78 o 
 -14   1  11        8.77       12.19      1.85 o 
 -13   1  11       11.73        8.92      1.65 o 
 -12   1  11        0.45       -0.21      1.24 o 
 -11   1  11       22.60       25.99      1.99 o 
 -10   1  11        0.02        2.11      1.96 o 
  -9   1  11       17.78       19.94      2.19 o 
  -8   1  11       86.55       83.96      3.19 o 
  -7   1  11        0.34        1.51      2.37 o 
  -6   1  11       77.70       74.75      4.34 o 
  -5   1  11       65.49       62.30      2.99 o 
  -4   1  11       30.05       28.52      3.12 o 
  -3   1  11       17.78       23.33      3.09 o 
  -2   1  11       15.90       20.44      3.25 o 
  -1   1  11       27.53       32.69      3.91 o 
   0   1  11        4.43        5.36      3.32 o 
 -15   2  11       17.32       14.85      2.91 o 
 -14   2  11        8.34        9.51      1.82 o 
 -13   2  11       10.99       14.61      1.75 o 
 -12   2  11        7.03       10.34      1.40 o 
 -11   2  11       11.04       12.63      1.86 o 
 -10   2  11       64.43       68.64      5.55 o 
  -9   2  11       59.06       51.24      4.12 o 
  -8   2  11        3.61        0.39      2.73 o 
  -7   2  11        0.30       -2.53      2.53 o 
  -6   2  11        0.05       -1.68      2.40 o 
  -5   2  11       35.81       40.12      3.81 o 
  -4   2  11       21.62       24.90      3.42 o 
  -3   2  11        3.19        1.54      2.69 o 
  -2   2  11       39.75       58.35      4.86 o 
  -1   2  11       15.88       20.83      3.84 o 
   0   2  11       84.42       95.12      6.67 o 
   1   2  11       47.71       43.17      5.45 o 
   2   2  11       23.11       24.64      5.06 o 
 -15   3  11        0.77        0.30      2.16 o 
 -14   3  11        1.57       -0.68      1.97 o 
 -13   3  11        3.52        4.92      1.61 o 
 -12   3  11       11.42       13.12      2.19 o 
 -11   3  11        6.05        5.81      1.84 o 
 -10   3  11        0.02        1.68      2.09 o 
  -9   3  11        4.67        5.32      1.99 o 
  -8   3  11        2.61        3.45      1.76 o 
  -7   3  11        4.72        8.87      3.25 o 
  -6   3  11       22.54       22.87      3.65 o 
  -5   3  11       18.40       13.27      3.38 o 
  -4   3  11       26.37       23.43      3.71 o 
  -3   3  11        5.32        2.83      2.96 o 
  -2   3  11       10.12       10.35      3.55 o 
  -1   3  11        0.79        4.86      3.55 o 
   0   3  11       12.41       10.81      4.14 o 
   1   3  11        9.75        9.23      4.34 o 
   2   3  11       29.08       25.33      5.32 o 
   3   3  11        3.08        1.71      4.14 o 
 -15   4  11        1.86        2.87      2.37 o 
 -14   4  11       18.88       21.72      2.36 o 
 -13   4  11        3.03        4.12      1.59 o 
 -12   4  11       34.99       35.65      2.82 o 
 -11   4  11        3.36        3.48      1.98 o 
 -10   4  11       46.74       54.38      6.42 o 
  -9   4  11        0.25       -0.10      1.94 o 
  -8   4  11        0.14       -1.99      1.99 o 
  -7   4  11        0.04        2.17      3.15 o 
  -6   4  11       16.47       27.60      4.04 o 
  -5   4  11        9.36        8.25      3.45 o 
  -4   4  11        0.51       -1.41      2.96 o 
  -3   4  11        0.88        3.19      3.25 o 
  -2   4  11       16.14       13.37      3.91 o 
  -1   4  11        0.10       -2.79      3.38 o 
   0   4  11       21.72       24.41      4.96 o 
   1   4  11        5.40        2.92      4.24 o 
   2   4  11        0.70       -3.81      3.81 o 
 -14   5  11        4.10        5.04      2.21 o 
 -13   5  11        2.26        3.90      1.41 o 
 -12   5  11        4.77        3.51      2.11 o 
 -11   5  11        0.26       -1.04      1.96 o 
 -10   5  11       25.04       28.98      3.15 o 
  -9   5  11       12.88       12.12      2.52 o 
  -8   5  11        4.73        5.36      2.35 o 
  -7   5  11       18.72       20.79      2.48 o 
  -6   5  11       19.25       18.99      4.34 o 
  -5   5  11       69.62       62.66      6.01 o 
  -4   5  11        0.58        1.51      3.58 o 
  -3   5  11       14.59       17.84      4.44 o 
  -2   5  11       97.03      114.01      7.69 o 
  -1   5  11        2.50       -0.69      3.98 o 
   0   5  11       18.04       14.29      4.80 o 
   1   5  11        0.49        1.74      4.30 o 
   2   5  11       16.11       14.49      5.42 o 
 -13   6  11        0.59       -0.61      2.11 o 
 -12   6  11        9.06        6.23      2.71 o 
 -11   6  11       23.68       21.65      3.45 o 
 -10   6  11        0.09       -2.40      2.40 o 
  -9   6  11        0.39       -2.21      2.21 o 
  -8   6  11       15.16       16.92      2.78 o 
  -7   6  11        0.21        0.64      2.16 o 
  -6   6  11       41.47       41.29      3.22 o 
  -5   6  11        0.08        2.37      3.75 o 
  -4   6  11       18.87       19.91      4.70 o 
  -3   6  11       31.41       38.51      5.55 o 
  -2   6  11        3.50        6.18      4.27 o 
  -1   6  11       22.39       12.22      4.70 o 
   0   6  11        2.73        0.10      4.14 o 
 -10   7  11       19.63       16.83      3.27 o 
  -9   7  11        2.31        4.44      3.93 o 
  -8   7  11       41.38       45.59      3.82 o 
  -7   7  11        3.10        2.62      2.51 o 
  -6   7  11        0.27       -3.81      3.81 o 
  -5   7  11        8.79       14.46      4.70 o 
  -4   7  11        4.48       -2.60      3.81 o 
  -3   7  11       10.69       14.52      4.83 o 
  -2   7  11        6.49        4.99      4.50 o 
  -1   7  11        0.14        2.50      4.24 o 
  -8   8  11        8.83       13.31      3.98 o 
 -15   0  12        5.47       10.38      3.35 o 
 -14   0  12        0.47       -0.46      2.04 o 
 -13   0  12        1.12       -0.47      1.60 o 
 -12   0  12        0.50        1.08      3.19 o 
 -11   0  12        1.44        1.08      2.92 o 
 -10   0  12        9.17       13.83      3.12 o 
  -9   0  12       52.11       46.56      3.94 o 
  -8   0  12        3.71        1.31      2.10 o 
  -2   0  12        0.74        3.98      2.63 o 
  -1   0  12        0.03       -2.46      2.79 o 
 -15   1  12        0.09        1.82      2.01 o 
 -14   1  12        0.00       -0.35      1.52 o 
 -13   1  12        0.10       -0.11      1.64 o 
 -12   1  12        0.45       -1.43      3.63 o 
 -11   1  12       10.29        9.60      2.30 o 
 -10   1  12        2.95        5.24      2.58 o 
  -9   1  12       39.04       40.91      4.78 o 
  -8   1  12       29.33       29.60      3.35 o 
  -7   1  12        0.40       -2.23      2.23 o 
  -6   1  12        8.15       11.11      2.53 o 
  -5   1  12        1.10        1.08      2.27 o 
  -4   1  12       35.43       46.16      3.84 o 
  -3   1  12       24.03       17.74      3.25 o 
  -2   1  12        2.30       -1.61      2.66 o 
  -1   1  12       14.03       16.63      3.68 o 
   0   1  12        3.05       -0.53      3.38 o 
   1   1  12        5.27        4.27      3.84 o 
 -14   2  12        0.68       -0.29      1.59 o 
 -13   2  12        1.45       -0.67      1.76 o 
 -12   2  12        0.24       -1.61      2.18 o 
 -11   2  12        2.26        2.72      2.14 o 
 -10   2  12        0.40       -0.38      3.09 o 
  -9   2  12        2.31        2.21      1.78 o 
  -8   2  12       16.34       17.91      3.38 o 
  -7   2  12       11.98       12.68      3.15 o 
  -6   2  12       23.76       27.70      3.45 o 
  -5   2  12        7.95        1.68      2.76 o 
  -4   2  12        1.10       -0.30      2.66 o 
  -3   2  12       17.10       14.75      3.35 o 
  -2   2  12        0.52        9.00      3.35 o 
  -1   2  12       10.71        6.47      3.68 o 
   0   2  12        5.18        5.39      3.98 o 
   1   2  12        0.10       -3.88      3.88 o 
 -14   3  12        1.32        2.56      3.42 o 
 -13   3  12        0.09        0.62      1.91 o 
 -12   3  12        7.28       12.21      2.77 o 
 -11   3  12        9.92       11.74      2.55 o 
 -10   3  12        0.04        1.44      2.04 o 
  -9   3  12       12.17       10.65      2.13 o 
  -8   3  12       12.13       17.48      3.75 o 
  -7   3  12       20.27       14.56      3.52 o 
  -6   3  12       11.14        9.56      3.32 o 
  -5   3  12        1.80       -2.83      2.83 o 
  -4   3  12        0.24       -2.83      2.83 o 
  -3   3  12        3.31        7.26      3.38 o 
  -2   3  12       53.93       57.43      5.39 o 
  -1   3  12       48.14       53.95      5.72 o 
   0   3  12        4.66        5.49      4.21 o 
   1   3  12        1.66       -4.04      4.04 o 
 -13   4  12        0.58        1.51      3.38 o 
 -12   4  12        7.79        8.74      2.79 o 
 -11   4  12        1.91        0.60      2.34 o 
 -10   4  12       20.01       22.88      2.72 o 
  -9   4  12       16.43       18.89      3.06 o 
  -8   4  12        4.66        2.23      3.38 o 
  -7   4  12        0.04        2.40      3.29 o 
  -6   4  12        1.08        1.81      3.22 o 
  -5   4  12        0.10       -2.86      3.19 o 
  -4   4  12        0.01        1.54      3.38 o 
  -3   4  12        0.23       -0.72      3.32 o 
  -2   4  12        0.83        0.89      3.68 o 
  -1   4  12        0.14        2.92      4.01 o 
   0   4  12        0.50       10.68      4.40 o 
 -12   5  12        0.02       -1.54      3.35 o 
 -11   5  12        5.60        6.06      2.70 o 
 -10   5  12       23.93       26.60      3.05 o 
  -9   5  12        1.16       -0.87      2.04 o 
  -8   5  12        1.60        3.52      2.89 o 
  -7   5  12        1.47       -1.22      3.48 o 
  -6   5  12        2.86        5.16      3.71 o 
  -5   5  12        1.25       -3.38      3.42 o 
  -4   5  12        0.80        5.22      3.88 o 
  -3   5  12       16.12       13.14      4.44 o 
  -2   5  12        4.89        4.07      4.11 o 
  -1   5  12        2.33        2.00      4.37 o 
 -11   6  12        2.17        5.55      3.58 o 
 -10   6  12        0.20        4.11      3.19 o 
  -9   6  12        2.71       -2.63      2.63 o 
  -8   6  12        3.16        1.81      2.91 o 
  -7   6  12       12.87       13.41      4.57 o 
  -6   6  12        4.28        0.13      4.01 o 
  -5   6  12        2.44        1.68      3.91 o 
  -4   6  12        3.80        5.49      4.37 o 
  -3   6  12       19.26       32.56      5.55 o 
  -9   7  12        0.00        2.23      3.32 o 
  -8   7  12       11.73        6.70      3.32 o 
 -12   1  13        2.47        0.13      2.23 o 
 -11   1  13        2.23       -0.01      2.51 o 
 -10   1  13        8.63        6.01      1.99 o 
  -9   1  13        0.04        0.49      2.43 o 
  -8   1  13        9.07        8.97      2.66 o 
  -7   1  13       11.75        9.53      2.73 o 
  -6   1  13        0.63       -2.17      2.17 o 
  -5   1  13        0.20        0.66      2.30 o 
  -4   1  13        9.68        9.20      2.69 o 
  -3   1  13        0.76       -0.53      2.66 o 
  -2   1  13        8.55        8.31      3.38 o 
  -1   1  13       15.55       17.18      3.94 o 
   0   1  13        8.62       14.16      4.37 o 
 -12   2  13        0.04        0.13      2.32 o 
 -11   2  13        0.02        2.06      3.99 o 
 -10   2  13        7.63        5.10      1.99 o 
  -9   2  13        7.15        3.35      3.02 o 
  -8   2  13        2.66        2.33      2.83 o 
  -7   2  13        1.64        3.52      2.76 o 
  -6   2  13        0.05       -2.46      2.46 o 
  -5   2  13        1.38        0.00      2.73 o 
  -4   2  13        0.43        0.46      2.79 o 
  -3   2  13        0.00        0.95      2.96 o 
  -2   2  13       14.29       19.58      4.14 o 
  -1   2  13        0.00       -2.14      3.61 o 
 -12   3  13        1.11       -2.60      3.22 o 
 -11   3  13        0.12       -1.81      2.11 o 
 -10   3  13        1.84        0.18      2.00 o 
  -9   3  13        2.94       -2.96      2.96 o 
  -8   3  13        9.15        8.58      3.42 o 
  -7   3  13        2.61        1.38      3.06 o 
  -6   3  13        4.69        1.54      3.12 o 
  -5   3  13        0.15        1.12      3.15 o 
  -4   3  13        4.62        5.98      3.38 o 
  -3   3  13        0.37        5.26      3.55 o 
  -2   3  13        0.04        3.65      3.61 o 
 -11   4  13        5.45       10.32      3.19 o 
 -10   4  13       17.75       25.63      3.25 o 
  -9   4  13        6.37        6.83      3.75 o 
  -8   4  13        4.48        3.19      3.78 o 
  -7   4  13        0.60       -3.09      3.09 o 
  -6   4  13        3.95        0.30      3.42 o 
  -5   4  13        0.67       -0.72      3.32 o 
  -4   4  13        0.27        6.83      3.61 o 
  -3   4  13        2.79        6.31      3.91 o 
 -10   5  13        1.10        1.38      2.63 o 
 -10   0  14        7.86        8.21      2.83 o 
 -10   1  14        0.00       -1.02      2.60 o 
  -9   1  14        1.19       -1.05      2.30 o 
  -8   1  14        0.45       -1.28      2.33 o 
  -4   1  14        0.67        2.17      2.53 o 
  -9   2  14        6.19        3.68      2.96 o 
  -8   2  14        7.18        6.41      2.96 o 
  -7   2  14        0.02       -2.56      2.56 o 
  -6   2  14        1.93       -2.37      2.53 o 
  -5   2  14        2.57        6.77      2.92 o 
                                                 
